# Supplementary material for: Unveiling the cut-and-repair cycle of designer nucleases in human stem and T cells via CLEAR-time dPCR
Source: Nat Commun. 2025 Nov 3;16:9571. doi: 10.1038/s41467-025-65182-4 (PMC12583642; doi:10.1038/s41467-025-65182-4)
Supplement: Supplementary file 3 — Supplementary Data 1 [file 41467_2025_65182_MOESM3_ESM.xlsx]

## Sheet: Table 1 Primer and probes
	WAS
	Assay	Primer/Probe	Identifier	Sequence (5' > 3')	Flurophore	Amplicon length (bp)
	Edge	Primers	WAS Edge Fwd	CCCCTGGAGGACTTGTTTC		273
			WAS Edge Rev	CCAGCTCACCAAGCATTTTC
		Probes	WAS Cleavage Probe	CCCACTCATGGTGCTTTCTGCC	FAM	N/A
			WAS Distal Probe	CATCTCAAAGAGTCGCTGGTTCTCGTG	HEX
	Flanking	Primers	WAS 5' Flanking Fwd	TTCCTGTTCCCTTGCTGCTC		72
			WAS 5' Flanking Rev	GTCTTCTCTGGCGAGGCTC
			WAS 3' Flanking Fwd	GAGGAGCACCAGCGGTTC		73
			WAS 3' Flanking Rev	TCAAAGAGTCGCTGGTTCTCG
		Probes	WAS 5' Flanking Probe	CGGAAGTTCCTCTTCTTACCCTGCACCC	FAM	N/A
			WAS 3' Flanking Probe	CAGAACATACCCTCCACCCTCCTCCAG	HEX
	LoH (Chr. X)	Primers	ChrX pArm Fwd	CCTGGTAGCTTTCGATGTTGATG		195
			ChrX pArm Rev	GGCCTGGACCTATCTCAC
			ChrX qArm Fwd	TGTCAATAACAGGCACTTGACAAAC		115
			ChrX qArm Rev	CCTGAGGCGATGGTGAAAG
		Probes	ChrX pArm Probe	CTTTGGTGTCCACCCTCCACCTC	FAM	N/A
			ChrX qArm Probe	CAAGCATGGAAGCATCTCCCAAGGC	HEX
	Targeted integration	Primers	AAV TI Fwd	GAGTAGGTGTCATTCTATTCTGG		878
			WAS TI Rev	AGGCAGCAGACTAATACTG
			SPIDR Long Ref Fwd	GGATCTCCATTTTACACATAAGAC		882
			SPDR Ref Rev	GTTGGTGACTGCTGGATTAAG
		Probes	AAV TI Probe	AGGATTGGGAAGAGAATAGCAGGCATG	HEX	N/A
			SPIDR Ref Probe	CAGGGAGGGAAGATCCGGAC	FAM
	Sequencing	Primers	WAS Seq Fwd	TCAGGCTACCTAGGTGCTTTAG		691
			WAS Seq Rev	CTGGGAAGGGTGGATTATGAC
	CAST-Seq	Primers	Bait	TCCAAGCATCTCAAAGAGTC		N/A
			Decoy	GCAGGGTAAGAAGAGGAAC
			Nested	GACTGGAGTTCAGACGTGTGCTCTTCCGATCTGGAGGGTATGTTCTGCTGAACC
			Linker positive	GTAATACGACTCACTATAGGGCTCCGCTTAAGGGACT
			Linker negative	P-GTCCCTTAAGCGGAGC-NH2
	Long-read sequencing	Primers	WAS Long-read Seq Fwd	GCCAGTAGTGCTTACTTTGTGG		5107
			WAS Long-read Seq Rev	CCTCATGCTTTATCATTCACTGGC
	EMX1
	Assay	Primer/Probe	Identifier	Sequence (5' > 3')	Flurophore	Amplicon length (bp)
	Edge	Primers	EMX1 Edge & Flanking 5' Fwd	CCAGGTGAAGGTGTGG		182
			EMX1 Edge & Flanking 3' Rev	GTTGCCCACCCTAGTC
		Probes	EMX1 Edge Cleavage LNA Probe	C+T+T+C+T+T+CTTCTGCTCGGACTC	FAM	N/A
			EMX Edge Distal & Flanking 3' Probe	TGGAGGTGACATCGATGTCCTCC	HEX
	Flanking	Primers	EMX1 Edge & Flanking 5' Fwd	CCAGGTGAAGGTGTGG		62
			EMX1 Flanking 5' Rev	CCTCCTCCAGCTTCTG
			EMX1 Flanking 3' Fwd	ACGAAGCAGGCCAATG		58
			EMX1 Edge & Flanking 3' Rev	GTTGCCCACCCTAGTC
		Probes	EMX1 Flanking 5' Probe	TCCAGAACCGGAGGACAAAGTACAAAC	FAM	N/A
			EMX1 Edge Distal & Flanking 3' Probe	TGGAGGTGACATCGATGTCCTCC	HEX
	LoH (Chr. 2)	Primers	Chr2 p Arm Fwd	GACCACAACAAGGTACCG		100
			Chr2 pArm Rev	GGTTGTCATCTGCTCCAC
			Chr2 qArm Fwd	GACGAAGGATGGCAACAG		100
			Chr2 qArm Rev	CAGTGAGCCAAACGACG
		Probes	Chr2 pArm Probe	TCGACCCGCTGGTGTCTTGC	FAM	N/A
			Chr2 qArm Probe	CATCAAAGGCTCCTCGTTGAGCTCG	HEX
	Sequencing	Primers	EMX1 Seq Fwd	CTGCCGGCTTCCAGAG		689
			EMX1 Seq Rev	AGCCAGCCCATTGCTTG
	FANCF
	Assay	Primer/Probe	Identifier	Sequence (5' > 3')	Flurophore	Amplicon length (bp)
	Edge	Primers	FANCF Edge & Flanking 5' Fwd	GGATGTTCCAATCAGTACGC		204
			FANCF Edge & Flanking 3' Rev	GATGTGGCGCAGGTAG
		Probes	FANCF Edge LNA Probe	CA+G+G+T+G+C+TGCAGAAGGGATTCC	FAM	N/A
			FANCF Edge Distal & Flanking 3' Probe	CCCAGGTGCTGACGTAGGTAGT	HEX
	Flanking	Primers	FANCF Edge & Flanking 5' Fwd	GGATGTTCCAATCAGTACGC		58bp
			FANCF Flanking 5' Rev	GCCCTACTTCCGCTTTC
			FANCF Flanking 3' Fwd	CTTCTGGCGGTCTCAAG		92bp
			FANCF Edge & Flanking 3' Rev	GATGTGGCGCAGGTAG
		Probes	FANCF Flanking 5' Probe	CCTTGGAGACGGCGACTCTC	FAM	N/A
			FANCF Edge Distal & Flanking 3' Probe	CCCAGGTGCTGACGTAGGTAGT	HEX
	LoH (Chr. 11)	Primers	Chr11 pArm Fwd	TCCCAGGTGGAGACAG		106
			Chr11 pArm Rev	CGAACGTGGGTAGCAC
			Chr11 qArm Fwd	TAGGTTTGACTGAGAAGAGCG		100
			Chr11 qArm Rev	GAGTTCTGGATGACACTGTC
		Probes	Chr11 pArm Probe	TGCTGAAGCAGCTACGGCCAG	FAM	N/A
			Chr11 qArm Probe	CCCAAGATACAGAACAGCCTCTCAGG	HEX
	Sequencing	Primers	FANCF Seq Fwd	GCGTTTCCTCACGTCACAG		702bp
			FANCF Seq Rev	GAGAGAGCAGGACGTCACA
	RAG1
	Assay	Primer/Probe	Identifier	Sequence (5' > 3')	Flurophore	Amplicon length (bp)
	Edge	Primers	RAG1 Edge & Flanking 5' Fwd	ACATCAGTGGGATATTGATATTGG		199
			RAG1 Edge & Flanking 3' Rev	CTTCAGGTGTCTTTTCAAAGGATC
		Probes	RAG1 Edge Cleavage LNA Probe	CA+C+C+TTGGGACTCAGTTC	FAM	N/A
			RAG1 Edge Distal & 3' Flanking Probe	CACCCGGAACAGCTTAAATTTCCATTCT	HEX
	Flanking	Primers	RAG1 Edge & 5' Flanking Fwd	ACATCAGTGGGATATTGATATTGG		71
			RAG1 Flanking 5' Rev	ATGCTGGCTGAGGTAC
			RAG1 Flanking 3' Fwd	AGATGAAATTCAGCACCCAC		86
			RAG1 Edge & Flanking 3' Rev	CTTCAGGTGTCTTTTCAAAGGATC
		Probes	RAG1 Flanking 5' Probe	TGAGAACAATGAAAACAAGTCATATTAAGACC	FAM	N/A
			RAG1 Edge Distal & 3' Flanking Probe	CACCCGGAACAGCTTAAATTTCCATTCT	HEX
	LoH (Chr. 11)	Primers	Chr11 pArm Fwd	TCCCAGGTGGAGACAG		106
			Chr11 pArm Rev	CGAACGTGGGTAGCAC
			Chr11 qArm Fwd	TAGGTTTGACTGAGAAGAGCG		100
			Chr11 qArm Rev	GAGTTCTGGATGACACTGTC
		Probes	Chr11 pArm Probe	TGCTGAAGCAGCTACGGCCAG	FAM	N/A
			Chr11 qArm Probe	CCCAAGATACAGAACAGCCTCTCAGG	HEX
	Sequencing	Primers	RAG1 Seq Fwd	CATTGTCCAGCTAGTACAATGAGGC		687
			RAG1 Seq Rev	AGTTGGGACTGGCTTCTGAC
	VEGFA
	Assay	Primer/Probe	Identifier	Sequence (5' > 3')	Flurophore	Amplicon length (bp)
	Edge	Primers	VEGFA Edge & 5' Flanking Fwd	CACCACAGGGAAGCTG		163
			VEGFA Edge & 3' Flanking Rev	GAGAGGGACACACAGATC
		Probes	VEGFA Edge Cleavage LNA Probe	CA+C+A+C+G+C+ACACACTCACTCACC	FAM	N/A
			VEGFA Edge Distal & 3' Flanking Probe	TGGAATCCTGGAGTGACCCCTG	HEX
	Flanking	Primers	VEGFA Edge & 5' Flanking Fwd	CACCACAGGGAAGCTG		58
			VEGFA 5' Flanking Rev	CACACGTCCTCACTCTC
			VEGFA 3' Flanking Fwd	TTGGAGCGGGGAGAAG		61
			VEGFA Edge & 3' Flanking Rev	GAGAGGGACACACAGATC
		Probes	VEGFA 5' Flanking Probe	TGAATGGAGCGAGCAGCGTCTTC	FAM	N/A
			VEGFA Edge Distal & 3' Flanking Probe	TGGAATCCTGGAGTGACCCCTG	HEX
	LoH (Chr. 6)	Primers	Chr6 pArm Fwd	GAGCCAGTCGAAGAGC		100
			Chr6 pArm Rev	GAGCACGTTGAGAGATCTC
			Chr6 qArm Fwd	GAGAAGGCACTGCCAC		99
			Chr6 qArm Rev	CTACACCACGCGGAAC
		Probes	Chr6 pArm Probe	CAGGACACCTCTGGCGTTCCC	FAM	N/A
			Chr6 qArm Probe	CCATCTGCACCACACCTATCACGC	HEX
	Sequencing	Primers	VEGFA Seq Fwd	CAGCTCCACAAACTTGGTGC		702
			VEGFA Seq Rev	CCACCAAGGTTCACAGCCTG
	BTK
	Assay	Primer/Probe	Identifier	Sequence (5' > 3')	Flurophore	Amplicon length (bp)
	Edge	Primers	BTK Edge Fwd	ACCCCACGTTCAAAGTCATAC		204
			BTK Edge Rev	CTGGGTCCTCAGGAACTTTC
		Probes	BTK Edge Cleavage Probe	CTATGGCCGCAGTGATTCTGGAG	FAM	N/A
			BTK Edge Distal Probe	AGGAGAGTTTGTGCACGGTCAAG	HEX	N/A
	Flanking	Primers	BTK 5' Flanking Fwd	GAACCAAGAGGGATGAGGATT		71
			BTK 5' Flanking Rev	GTTCACCTGTGTGCTGTTG
			BTK 3' Flanking Fwd	GCATCTTTCTGAAGCGATCC		83
			BTK 3' Flanking Rev	GTGCACGGTCAAGAGAAAC
		Probes	BTK 5' Flanking Probe	TCCTGGGTCCTCAGGAACTTTCATTATCAAC	FAM	N/A
			BTK 3' Flanking Probe	AACATCACCTCTAAACTTCAAGAAGCGCCT	HEX
	LoH (Chr. X)	Primers	ChrX pArm Fwd	CCTGGTAGCTTTCGATGTTGATG		195
			ChrX pArm Rev	GGCCTGGACCTATCTCAC
			ChrX qArm Fwd	TGTCAATAACAGGCACTTGACAAAC		115
			ChrX qArm Rev	CCTGAGGCGATGGTGAAAG
		Probes	ChrX pArm Probe	CTTTGGTGTCCACCCTCCACCTC	FAM	N/A
			ChrX qArm Probe	CAAGCATGGAAGCATCTCCCAAGGC	HEX
	Targeted integration	Primers	AAV TI Fwd	GAGTAGGTGTCATTCTATTCTGG		873
			BTK TI Rev	TTGCAAATTTCTTCAAATCTGCTG
			SPIDR Long Ref Fwd	GGATCTCCATTTTACACATAAGAC		882
			SPDR Ref Rev	GTTGGTGACTGCTGGATTAAG
		Probes	AAV TI Probe	AGGATTGGGAAGAGAATAGCAGGCATG	HEX	N/A
			SPIDR Ref Probe	CAGGGAGGGAAGATCCGGAC	FAM
	Sequencing	Primers	BTK Seq Fwd	CCTTTGACTTTCCGGCTTTAG		522
			BTK Seq Rev	ATACCTGAAACCTGACAGAGC
	IL7R
	Assay	Primer/Probe	Identifier	Sequence (5' > 3')	Flurophore	Amplicon length (bp)
	Edge	Primers	IL7R Edge Fwd	TTATACTTCCCTTGTCTGTGGTTAG		301
			IL7R Edge Rev	TTAGGGAACTGAATAACCTGAAACC
		Probes	IL7R Edge Cleavage LNA Probe	C+A+A+T+T+C+TAGGTACAACTTTTGGC	FAM	N/A
			IL7R Edge Distal Probe	CCTAGATCTAAGCTTCTCTGTCTTCCTCCC	HEX	N/A
	Flanking	Primers	IL7R 5' Flanking Fwd	CCTAGATCTAAGCTTCTCTGTCTTC		93
			IL7R 5' Flanking Rev	GAGAGAGAGTAGATGTGTGAGC
			IL7R 3' Flanking Fwd	CTTTACTTCAAGTCGTTTCTGGAG		119
			IL7R 3' Flanking Rev	GTTAGGGAACTGAATAACCTGAAAC
		Probes	IL7R 5' Flanking Probe	TCCCTCCCTTCCTCTTACTCTCATTCATT	FAM	N/A
			IL7R 3' Flanking Probe	TGGCTATGCTCAAAATGGTGAGTCATTTCT	HEX
	LoH (Chr. 5)	Primers	Chr5 pArm Fwd	CTCCGATGTCATCACCTCAC		101
			Chr5 pArm Rev	GGATAGACAATGTACCCACTTGG
			Chr5 qArm Fwd	TCTCACCACTGACCAGTTTG		114
			Chr5 qArm Rev	CGTACAGGATGATGTCCGT
		Probes	Chr5 pArm Probe	ACCGTCTTCATTTGCACCTGTGAG	FAM	N/A
			Chr5 qArm Probe	TGTGTGTGTCCATGTGCGAGG	HEX
	Targeted integration	Primers	AAV TI Fwd	GAGTAGGTGTCATTCTATTCTGG		878
			IL7R TI Rev	TCTAAATTCCCACATGCCTC
			SPIDR Long Ref Fwd	GGATCTCCATTTTACACATAAGAC		882
			SPDR Ref Rev	GTTGGTGACTGCTGGATTAAG
		Probes	AAV TI Probe	AGGATTGGGAAGAGAATAGCAGGCATG	HEX	N/A
			SPIDR Ref Probe	CAGGGAGGGAAGATCCGGAC	FAM
	Sequencing	Primers	IL7R Seq Fwd	TCTAGCCTAAGATAGCTTGAGCCTA		624
			IL7R Seq Rev	AACCACCCATAGTATTGATCCC
	SH2D1A
	Assay	Primer/Probe	Identifier	Sequence (5' > 3')	Flurophore	Amplicon length (bp)
	Edge	Primers	SH2D1A Edge & 5' Flanking Fwd	GTTGACTTGTGCCTGGC		172
			SH2D1A Edge & 3' Flanking Rev	AAATAGCTGCCATCCAGC
		Probes	SH2D1A Edge Cleavage LNA Probe	AT+G+G+A+CGCAGTGGCTGTGTATC	FAM	N/A
			SH2D1A Edge Distal & 3' Flanking Probe	CGAGAAGCTCCTGCTTGCCAC	HEX
	Flanking	Primers	SH2D1A Edge & 5' Flanking Fwd	GTTGACTTGTGCCTGGC		59
			SH2D1A 5' Flanking Rev	CGAGGAGGAGAACTGTG
			SH2D1A 3' Flanking Fwd	GCAAAATCAGCAGGGAAAC		64
			SH2D1A Edge & 3' Flanking Rev	AAATAGCTGCCATCCAGC
		Probes	SH2D1A 5' Flanking Probe	AGGGAGATGCCGCTGCTACTG	FAM	N/A
			SH2D1A Edge Distal & 3' Flanking Probe	CGAGAAGCTCCTGCTTGCCAC	HEX
	LoH (Chr. X)	Primers	ChrX pArm Fwd	CCTGGTAGCTTTCGATGTTGATG		195
			ChrX pArm Rev	GGCCTGGACCTATCTCAC
			ChrX qArm Fwd	TGTCAATAACAGGCACTTGACAAAC		115
			ChrX qArm Rev	CCTGAGGCGATGGTGAAAG
		Probes	ChrX pArm Probe	CTTTGGTGTCCACCCTCCACCTC	FAM	N/A
			ChrX qArm Probe	CAAGCATGGAAGCATCTCCCAAGGC	HEX
	Sequencing	Primers	SH2D1A Seq Fwd	TGGCCTCTGAGTAAACCGCA		718
			SH2D1A Seq Rev	AGCGAGGGATTGAGGCGAAA
	CCR5
	Assay	Primer/Probe	Identifier	Sequence (5' > 3')	Flurophore	Amplicon length (bp)
	Edge	Primers	CCR5 Edge & 5' Flanking Fwd	AGGGCAACTAAATACATTCTAGGAC		271
			CCR5 Edge Rev	TAGATGTCAGTCATGCTCTTCAG
		Probes	CCR5 Edge Cleavage Probe	CAGCCCGCCTCCTGCCTC	FAM	N/A
			CCR5 Edge Distal & 5' Flanking Probe	ATGCACAGGGTGGAACAAGATGGATTATC	HEX
	Flanking	Primers	CCR5 Edge & 5' Flanking Fwd	AGGGCAACTAAATACATTCTAGGAC		127
			CCR5 5' Flanking Rev	CAGGGCTCCGATGTATAATAATTG
			CCR5 3' Flanking Fwd	CTTTGGTTTTGTGGGCAAC		81
			CCR5 3' Flanking Rev	AGGTAGATGTCAGTCATGCT
		Probes	CCR5 3' Flanking Probe	CTGGTCATCCTCATCCTGATAAACTGC	FAM	N/A
			CCR5 Edge Distal & 5' Flanking Probe	ATGCACAGGGTGGAACAAGATGGATTATC	HEX
	LoH (Chr. 3)	Primers	Chr3 pArm Fwd	AAGAATCTGCCTGATTCACCTTC		114
			Chr3 pArm Rev	CTGGCTTACATGGTAGTGTGC
			Chr3 qArm Fwd	CCGGTTCCAGAATCTGAG		113
			Chr3 qArm Rev	TCCAGATCTTCAGATGGGAC
		Probes	Chr3 pArm Probe	GGTAAAGGAGTCCGAGAGATACCCG	FAM	N/A
			Chr3 qArm Probe	CCTTTGGCATCTCACACAGTGGAAATTC	HEX
	Sequencing	Primers	CCR5 Seq Fwd	GTGGACAGGGAAGCTAGC		414
			CCR5 Seq Rev	GCAGGTAGATGTCAGTCATGC
	Long-read sequencing	Primers	CCR5 Long-read Seq Fwd	GACACAGGGTTAATGTGAAGTCC		5045
			CCR5 Long-read Seq Rev	GCTTCCCTCACCTCTATGG
	CCR5 LoD cassette generation
	Assay	Primer/Probe	Identifier	Sequence (5' > 3')	Flurophore	Amplicon length (bp)
	Full CCR5 sequence (SPIDR)	Primers	SPDR HK Rev	GTTGGTGACTGCTGGATTAAG		421
			SPIDRflag	GAATGAAGTCTTTAAACGTCAGTACATCAGGGGTGAGCATCGTAGTGTCTCTG
	Full CCR5 sequence (CCR5)	Primers	CCR5 Fwd	TTGCATTCATGGAGGGCAAC		432
			CCR5flag	CCCTGATGTACTGACGTTTAAAGACTTCATTCAGAAGATTCCAGAGAAGAAGCC
	CCR5 unbalanced large deletion (CCR5)	Primers	CCR5unbDel	CACAGGGTGGAACAAGATGG		385
			CCR5flag	CCCTGATGTACTGACGTTTAAAGACTTCATTCAGAAGATTCCAGAGAAGAAGCC
	CCR5 unbalanced large deletion (SPDR)	Primers	SPDR HK Rv	GTTGGTGACTGCTGGATTAAG		421
			SPIDRflag	GAATGAAGTCTTTAAACGTCAGTACATCAGGGGTGAGCATCGTAGTGTCTCTG
	CCR5 Off-Targets
	Assay	Primer/Probe	Identifier	Sequence (5' > 3')	Flurophore	Amplicon length (bp)
	Edge
	Chr. 1 Off-target	Primers	Chr1 OFT Edge Fwd	GCACCGGACAAGAGAAG		155
			Chr1 OFT Edge Rev	CCTGCAAAAGAGGGCTG
		Probes	Chr1 OFT Edge Cleavage Probe	TAACTGGGTAGAAGGAGGCAGGG	FAM	N/A
			Chr1 OFT Edge Distal Probe	ATTCCGGAAGAGAGATTAGAGGCAGGG	HEX
	Chr. 13 Off-target	Primers	Chr13 OFT Edge Fwd	TGTTAAAAAGTGTAACAGAGCTGG		145
			Chr13 OFT Edge Rev	CCATGGTGTAATGGAACCATTC
		Probes	Chr13 OFT Edge Cleavage Probe	AAGGAGGAGAGCGGAGGCAG	FAM	N/A
			Chr13 OFT Edge Distal Probe	TGTCTCACAGGCACAGCACAGC	HEX
	Chr. 19 Off-target	Primers	Chr19 OFT Edge Fwd	TGAGGACAGCTACTCTGAAATC		164
			Chr19 OFT Edge Rev	CGGCTGAAGCATCTTTTCC
		Probes	Chr19 OFT Edge Cleavage Probe	CCGAGTAGGAGAGGAGGCAGGA	FAM	N/A
			Chr19 OFT Edge Distal Probe	CTGCCCCCTTGCGAGTTTCAC	HEX
	Flanking
	Chr. 1 Off-target	Primers	Chr1 OFT 5' Flanking Fwd	ACTACTAACAAATGCACAGACAGG		137
			Chr1 OFT 5' Flanking Rev	GATCGCTTATTTCGCAGCTC
			Chr1 OFT 3' Flanking Fwd	CTCCAGCTGTTTGCATGAATC		176
			Chr1 OFT3' Flanking Rev	ACTTCTCCCGGAATTCACAG
		Probes	Chr1 OFT 5' Flanking Probe	ACCCAGTTGAAAAGACCCAGTTGC	FAM	N/A
			Chr1 OFT 3' Flanking Probe	CCTCCTCAGGCACTAGAGCTTCC	HEX
	Chr. 13 Off-target	Primers	Chr13 OFT 5' Flanking Fwd	CCCACCAACAACAAAGTGA		132
			Chr13 OFT 5' Flanking Rev	CAGATTCTGGCACTTGCTC
			Chr13 OFT 3' Flanking Fwd	TTATAGGTCCCAAACTGCCAC		123
			Chr13 OFT 3' Flanking Rev	TGTTATCCTTCACCATCCACTC
		Probes	Chr13 OFT 5' Flanking Probe	AGTGCCAGTATTTTCATCCTATGTGCCA	FAM	N/A
			Chr13 OFT 3' Flanking Probe	CATCAGAGGGATCAGTCTAGGGACTAC	HEX
	Chr. 19 Off-target	Primers	Chr19 OFT 5' Flanking Fwd	ACGTGTCGAGGAAGTTTGTC		130
			Chr19 OFT 5' Flanking Rev	CAGAAACAGACTGCCTCCT
			Chr19 OFT 3' Flanking Fwd	CTGGCAGGAAAAGATGCTTC		145
			Chr19 OFT 3' Flanking Rev	GGAGTCAAAGTCATGCACAG
		Probes	Chr19 OFT 5' Flanking Probe	CCCACGGAAGACAGGCAGGT	FAM	N/A
			Chr19 OFT 3' Flanking Probe	CGCAGTGATGGGCAAAGGCTA	HEX
	XIAP
	Assay	Primer/Probe	Identifier	Sequence (5' > 3')	Flurophore	Amplicon length (bp)
	Edge	Primers	XIAP Edge & 5' Flanking Fwd	GGTTAAAATTACCAGCTGTAATTTG		227
			XIAP Edge & 3' Flanking Rev	ACAGATATATATGTAACACTGCC
		Probes	XIAP Edge Cleavage Probe	CA+T+G+A+CATACATGTGCCCTGCAG	FAM	N/A
			XIAP Edge Distal & 3' Flanking Probe	TTCCTGAGCCACCCTCTAGAG	HEX
	Flanking	Primers	XIAP Edge & 5' Flanking Fwd	GGTTAAAATTACCAGCTGTAATTTG		N/A
			XIAP 5' Flanking Rev	GCTATTAACTTCCCTTGGTC
			XIAP 3' Flanking Fwd	GCAATTAAGGTTTGCAGGTAC		74
			XIAP Edge & 3' Flanking Rev	ACAGATATATATGTAACACTGCC	FAM
		Probes	XIAP 5' Flanking Probe	AGTATTGCTGCAGTCTTATTAGAGCTG	HEX	N/A
			XIAP Edge Distal & 3' Flanking Probe	TTCCTGAGCCACCCTCTAGAG
	Targeted integration	Primers	SV40 TI Fwd	GTGATGCTATTGCTTTATTTGTAACC		889
			XIAP TI Rev	GCAGGTACACAAGTTTTAGATCC
			SPIDR Long Ref Fwd	GGATCTCCATTTTACACATAAGAC		882
			SPDR Ref Rev	GTTGGTGACTGCTGGATTAAG
		Probes	SV40 Probe	TGCATTCATTTTATGTTTCAGGTTCAGG	FAM	N/A
			SPIDR Ref Probe	CAGGGAGGGAAGATCCGGAC	HEX
	CD34
	Assay	Primer/Probe	Identifier	Sequence (5' > 3')	Flurophore	Amplicon length (bp)
	Edge	Primers	CD34 Edge & 5' Flanking & TI Fwd	GGTGGAGGGAAAGAAACAG		208
			CD34 Edge& 3' Flanking Rev	TCCAGAGACAACCTTGAAGC
		Probes	CD34 Edge Cleavage Probe	CCT+A+T+A+CATCATCTTCTCCTATCCT	FAM	N/A
			CD34 Edge Distal & 5' Flanking & TI Probe	CTTGCCTGCATACATATGAAGTGAGG	HEX
	Flanking	Primers	CD34 Edge & 5' Flanking & TI Fwd	GGTGGAGGGAAAGAAACAG		75
			CD34 5' Flanking Rev	GGTGAATTGGGCCAAAAATGG
			CD34 3' Flanking Fwd	GGCTAGTGCTAGTGGTTGA		71
			CD34 Edge & 3' Flanking Rev	TCCAGAGACAACCTTGAAGC
		Probes	CD34 Edge Distal & 5' Flanking Probe	CTTGCCTGCATACATATGAAGTGAGG		N/A
			CD34 3' Flanking Probe	ACCTGGAAATGTTTCAGACCT
	Targeted integration	Primers	CD34 Edge & 5' Flanking & TI Fwd	GGTGGAGGGAAAGAAACAG		137
			CD34 TI Rev	GAGTTGCAATTGGTTAATAACGGT
			SPDR Ref Fwd	AAGGAGACTGCAGGCTAC		97
			SPDR Ref Rev	GTTGGTGACTGCTGGATTAAG
		Probes	CD34 Edge Distal & 5' Flanking & TI Probe	CTTGCCTGCATACATATGAAGTGAGG	HEX	N/A
			SPIDR Ref Probe	CAGGGAGGGAAGATCCGGAC	FAM
	RIMA	Primers	RIMA Fwd	CCAGCCAACGTTTCAACTCC		185
			RIMA Rev	TGAGGGGCAATCTGCCATTT
	CCR5 (Site 2)
		Primer/Probe	Identifier	Sequence (5' > 3')	Flurophore	Amplicon length (bp)
	Edge	Primers	CCR5 Edge Fwd	AAGAGCATGACTGACATCTACC		134
			CCR5 Edge Rev	CCTGTCAAGAGTTGACACATTG
		Probes	CCR5 Edge Cleavage Pb	CCTTCTGGGCTCACTATGCTGC	FAM	N/A
			CCR5 Edge Distal Pb	AGGTCAGAGATGGCCAGGTTGA	HEX
	Targeted integration	Primers	CCR5 TI Fwd	GGGAGGATTGGGAAGACA		557
			CCR5 TI Rev	AGGTGTTCAGGAGAAGGACA
			SPIDR Medium Ref Fwd	CTTGGAGTAAAACGCATGCTC		557
			SPDR Ref Rev	GTTGGTGACTGCTGGATTAAG
		Probes	CCR5 TI Probe	AGCAGGCATGCTGGGGATGCGGTGG	HEX	N/A
			SPIDR Ref Probe	CAGGGAGGGAAGATCCGGAC	FAM
	References and GFP
	Assay	Primer/Probe	Identifier	Sequence (5' > 3')	Flurophore	Amplicon length (bp)
	GFP	Primers	GFP Fwd	CACCCAGTCCGCCCTG		89
			GFP Rev	GTACAGCTCGTCCATGCCG
		Probes	GFP Probe	CTGGAGTTCGTGACCGCC	FAM	N/A
	Ref 1/ DNA Integrity	Primers	SPIDR 5' Fwd	ACTTTGCAAAATGTGGAGACCA		99
			SPIDR 5' Rev	AGACAGATGGTTCAAGCGTG
			SPIDR 3' Fwd	AAGGAGACTGCAGGCTAC		97
			SPIDR 3' Rev	GTTGGTGACTGCTGGATTAAG
		Probes	SPIDR 5' Probe	TGCAGATAGCACTCTTCACCTGGAGA	FAM	N/A
			SPIDR 3' Probe	CAGGGAGGGAAGATCCGGAC	HEX
	Ref 2/ DNA Integrity*	Primers	Ref 2 5' Fwd	AGGGCAACTAAATACATTCTAGGAC		127
			Ref 2 5' Rev	CAGGGCTCCGATGTATAATAATTG
			Ref 2 3' Fwd	CTTTGGTTTTGTGGGCAAC		81
			Ref 2 3' Rev	AGGTAGATGTCAGTCATGCT
		Probes	Ref 2 3' Probe	CTGGTCATCCTCATCCTGATAAACTGC	FAM	N/A
			Ref 2 5' Probe	ATGCACAGGGTGGAACAAGATGGATTATC	HEX
	Ref 3/ DNA Integrity**	Primers	Ref 3 5' Fwd	CCTAGATCTAAGCTTCTCTGTCTTC		93
			Ref 3 5' Rev	GAGAGAGAGTAGATGTGTGAGC
			Ref 3 3' Fwd	CTTTACTTCAAGTCGTTTCTGGAG		119
			Ref 3 3' Rev	GTTAGGGAACTGAATAACCTGAAAC
		Probes	Ref 3 3' Probe	TCCCTCCCTTCCTCTTACTCTCATTCATT	FAM	N/A
			Ref 3 5' Probe	TGGCTATGCTCAAAATGGTGAGTCATTTCT	HEX
	AAV titration
	Assay	Primer/Probe	Identifier	Sequence (5' > 3')	Flurophore	Amplicon length (bp)
	ITR	Primers	AAV_ITR_Fwd	GGAACCCCTAGTGATGGAGTT		62
			AAV_ITR_Rev	CGGCCTCAGTGAGCGA
		Probes	AAV_ITR_Probe	CACTCCCTCTCTGCGCGCTCG	FAM	N/A
	GFP	Primers	AAV_GFP__Fwd	CACCCAGTCCGCCCTG		106
			AAV_GFP__Rev	GTACAGCTCGTCCATGCCG
		Probes	GFP_Probe	CTGGAGTTCGTGACCGCC	HEX
	*CCR5 flanking used as second reference where appropriate
	**IL7R flanking used as second reference where appropriate
	"+" denotes locked base oligo (LNA) and that the next base in the sequence is locked
	"P" denotes phosphate modification
	"NH2" denotes primary amine modification
