# Supplementary material for: Unveiling the cut-and-repair cycle of designer nucleases in human stem and T cells via CLEAR-time dPCR
Source: Nat Commun. 2025 Nov 3;16:9571. doi: 10.1038/s41467-025-65182-4 (PMC12583642; doi:10.1038/s41467-025-65182-4)
Supplement: Supplementary file 4 — Supplementary Data 2 [file 41467_2025_65182_MOESM4_ESM.xlsx]

## Sheet: Table 2 sgRNA sequences
	sgRNA Target	sgRNA Sequence 5' >3'	Target location (Human; GRCh38/hg38)	Chromosome Arm
	WAS	GCAGAAAGCACCAUGAGUGG	chrX:48,683,842-48,683,861	p Arm 11.23
	EMX1	GAGUCCGAGCAGAAGAAGAA	chr2:72,933,853-72,933,872	p Arm 13.2
	FANCF	GGAAUCCCUUCUGCAGCACC	chr11:22,625,789-22,625,808	p Arm 14.3
	RAG1	GCCUCUUUCCCACCCACCUU	chr11:36,573,311-36,573,330	p Arm 11p2
	VEGFA	GGUGAGUGAGUGUGUGCGUG	chr6:43,769,717-43,769,736	p Arm 21.1
	BTK	GAUGCUCUCCAGAAUCACUG	chrX:101,375,258-101,375,277	q Arm 22.1
	IL7R	UCUCUCAGAAUGACAAUUCU	chr5:35,856,969-35,856,988	p Arm 13.2
	SH2D1A (Cas9)	AUACACAGCCACUGCGUCCA	chrX:124,346,644-124,346,663	q Arm 25
	SH2D1A (Cas12a)	CGCAGUGGCUGUGUAUCAUGG	chrX:124,346,648-124,346,668	q Arm 25
	CCR5	GUGAGUAGAGCGGAGGCAGG	chr3:46,372,998-46,373,017	p Arm 21.31
	CD34 (Cas9)	AUAGGAGAAGAUGAUGUAUA	chr1: 207,898,989-207,899,008	q Arm 32.2
	CD34 (SpOT-ON Cas9)	GGAUAGGAGAAGAUGAUGUAUA	chr1: 207,898,987-207,899,008	q Arm 32.2
	CCR5 (sg11)	GCAGCAUAGUGAGCCCAGAA	chr3:46,373,152- 46,373,174	p Arm 21.31
		TALE Binding sequences (left and right arms)	Target location (Human; GRCh38/hg38)	Chromosome Arm
	SH2D1A (TALEN)	GCCCAAGAGTCCACCAGG; GGCTGTGTATCATGGCAAA	chrX:124,346,622	q Arm 25
