# Supplementary material for: Unveiling the cut-and-repair cycle of designer nucleases in human stem and T cells via CLEAR-time dPCR
Source: Nat Commun. 2025 Nov 3;16:9571. doi: 10.1038/s41467-025-65182-4 (PMC12583642; doi:10.1038/s41467-025-65182-4)
Supplement: Supplementary file 5 — Supplementary Data 3 [file 41467_2025_65182_MOESM5_ESM.xlsx]

## Sheet: Table 3 Donor template sequence
	WAS donor template	TGGAGTGCAGTGGTGCAGTCTCAGCTCACTGCAACCTCCGCCTCCTGGGTTCAAGCGATTCTCCTGCCTCAGCCTCCTGAGCAGCTAGGACTACAGGTGTGTGCCACCATGCCTGGCTAATTTTTGTATTTTTTAGTGGAAATGGGGTTTTGCCATGTTGCCCAGGCTCGTCTTGAACTCCTGACCTCAAGTGATCCACTCGTCTCGGCCTCCCAAAGTGCTGGGATTACAGGTGTGAGCTATTGTCCCCAGCCAAAAGGAAAAGTTTTACTGTAGTAACCCTTCCGGACTAGGGACCTCGGGCCTCAGCCTCAGGCTACCTAGGTGCTTTAGAAAGGAGGCCACCCAGGCCCATGACTACTCCTTGCCACAGGGAGCCCTGCACACAGATGTGCTAAG…
	BTK donor template	CAGAGGTGGCATCTATATCAGTAAGACAGTTGCATCACTTTTGCATGATGCTGTCTAAAAGAACTAATTTAAGCTAAATGGGGAAAAGGTCAGAAAACAACAACTACCCCCCCCCCACCAAAACCCACCAAAAAAAATTATGTTTTCAACTTTAGAACAAATCTTCTATCCTTTGTAGCTCAGTCAGTGGGTGTGGGCAAAATCAGTTGGGCAGCAGTTAGTGTGTGTCCAGAACTGCAGGTGCAGCCTCCATATCCTTATTAGTTCCCTTGGTTACAGACCCCAGTGGGACAATGTTTGAAAAATTATATTCACCGTCTAGGAAATTGGGAACTGAAAGTCCAATATCTGCCTCAGTGGAGTTCTGGCACCTGCATTATCCCTTCTGGGTATATCAAG…
	CD34 ssODN	AATGTTTCAGACCTTTCAACCACTAGCACTAGCCTTGCAACATCTCCCACTAAACCCTATGTTTAATTGAGTTGCAATTGGTTAATAACGGTATACATCATCTTCTCCTATCCTAAGTGACATCAAGGTGGGTGAATTGGGCCAAAAATGGCAG
	*Blue: LHA,Pink: PGK promotor,Green: GFP,Black:BGHpA,Purple: custom sequences,Orange: RHA
