# Supplementary material for: Unveiling the cut-and-repair cycle of designer nucleases in human stem and T cells via CLEAR-time dPCR
Source: Nat Commun. 2025 Nov 3;16:9571. doi: 10.1038/s41467-025-65182-4 (PMC12583642; doi:10.1038/s41467-025-65182-4)
Supplement: Supplementary file 6 — Supplementary Data 4 [file 41467_2025_65182_MOESM6_ESM.xlsx]

## Sheet: Table 4 PCR conditions
	Short ddPCR
	PCR Cycling Conditions	Temp. (°C)	Time	Cycles
	Int. Denaturation	95	10 min	1
	Denaturation	95	45 sec	40
	Annealing	54	45 sec
	Extension	72	1 min	1
	Final Extension	72	10 sec	1
	Hold	4	-	-
	Long ddPCR (AAV transduced cells)
	PCR Cycling Conditions	Temp. (°C)	Time	Cycles
	Int. Denaturation	95	10 min	1
	Denaturation	95	45 sec	40
	Annealing	54	45 sec
	Extension	72	5 min	1
	Final Extension	72	10 sec	1
	Hold	4	-	-
	Sequencing library ddPCR
	PCR Cycling Conditions	Temp. (°C)	Time	Cycles
	Int. Denaturation	95	10 min	1
	Denaturation	94	30 sec	40
	Annealing/Extension	60	1 min
	Enzyme deactivation	98	10 sec	1
	Hold	4	-	-
	Sequencing
	PCR Cycling Conditions	Temp. (°C)	Time	Cycles
	Int. Denaturation	98	5 m	1
	Denaturation	98	20 s	40
	Annealing	Various	20 s
	Extension	72	60 s
	Final Extension	72	1 m	1
	Hold	4	-	-
	Large deletion sequencing
	PCR Cycling Conditions	Temp. (°C)	Time	Cycles
	Int. Denaturation	98	5 m	1
	Denaturation	98	45s	40
	Annealing	Various	45s
	Extension	72	6m
	Final Extension	72	1m	1
	Hold	4	-	-
	CAST-Seq (PCR1)
	PCR Cycling Conditions	Temp. (°C)	Time	Cycles
	Int. Denaturation	96°C	5 min	1
	Denaturation	95°C	15 sec	20
	Annealing	63°C	20 sec
	Extension	72°C	20 sec
	Final Extension	72°C	2 min	1
	Hold	4	-	-
	CAST-Seq (PCR2)
	PCR Cycling Conditions	Temp. (°C)	Time	Cycles
	Int. Denaturation	96°C	5 min	1
	Denaturation	95°C	15 sec	20
	Annealing	68°C	20 sec
	Extension	72°C	20 sec
	Final Extension	72°C	2 min	1
	Hold	4	-	-
	NGS Barcoding
	PCR Cycling Conditions	Temp. (°C)	Time (s)	Cycles
	Int. Denaturation	98	30sec	1
	Denaturation	98	10sec	7
	Annealing	65	75sec
	Extension	-	-	-
	Final Extension	65	5min	1
	Hold	4	-	-
	RIMA (Sequencing PCR)
	PCR Cycling Conditions	Temp. (°C)	Time (s)	Cycles
	Int. Denaturation	98	3min	1
	Denaturation	98	10sec	30
	Annealing	60	5sec
	Extension	72	5sec
	Final Extension	-	-	-
	Hold	4	-	-
	RIMA (Indexing PCR)
	PCR Cycling Conditions	Temp. (°C)	Time (s)	Cycles
	Int. Denaturation 1	72	3min	1
	Int. Denaturation 2	98	30sec	1
	Denaturation	98	10sec	10
	Annealing	63	30sec
	Extension	72	3min
	Final Extension	72	5min	1
	Hold	4	-	-
