# Supplementary material for: Unveiling the cut-and-repair cycle of designer nucleases in human stem and T cells via CLEAR-time dPCR
Source: Nat Commun. 2025 Nov 3;16:9571. doi: 10.1038/s41467-025-65182-4 (PMC12583642; doi:10.1038/s41467-025-65182-4)
Supplement: Supplementary file 7 — Supplementary Data 5 [file 41467_2025_65182_MOESM7_ESM.xlsx]

## Sheet: Table 5 Materials
	Protocol	Equipment	Company	Cat no.
	Cell culture	Countess™ Cell Counting Chamber Slides	Invitrogen™	C10228
		Countess™ 3 Automated Cell Counter	Invitrogen™	AMQAX2000
		FBS, Qualified, HI	Gibco	26140079
		Penicillin/Streptomycin	Gibco	15140122
		Phosphate Buffered Saline (PBS)	Gibco	14190144
		RPMI 1640 Medium, GlutaMAX™ Supplement	Gibco	61870036
		DMEM, high glucose, GlutaMAX™ supplement	ThermoFisher	61965-059
		Trypan Blue Solution, 0.4%	Gibco	5250061
		Human CD34 MicroBead Kit	Miltenyi Bioscience	130-046-702
		StemSpan SFEM Hematopoietic Cell Culture Medium	Stemcell Technologies	9655
		Recombinant Human TPO	Peprotech	300-18
		Recombinant Human SCF	Peprotech	300-07
		Recombinant Human Flt3-Ligand	Peprotech	300-19
		Recombinant Human IL-3	Peprotech	200-03
		TexMACS Medium	Miltenyi Bioscience	130-097-196
		Human serum	Merck	H5667
		Recombinant Human IL-2	Peprotech	200-02
		Human T-Activator CD3/CD28 Dynabeads	Gibco	11131D
		Sodium pyruvate	Gibco	11360070
		HEPES 1M	ThermoFisher	15630-056
		DEF-CS GF-1,DEF-CS GF-2,DEF-CS GF-3	Takara Bio	Y30016
		Trypsin-EDTA (0.05%)	ThermoFisher	25300-104
	Editing	Alt-R™ S.p. Cas9 Nuclease V3, 100µg	IDT	1081058
		Alt-R™ A.s. Cas12a (Cpf1) V3, 100µg	IDT	1081068
		SF Cell Line 4D-Nucleofector™ Core Unit	Lonza	AAF-1002B
		SF Cell Line 4D-Nucleofector™ X Unit	Lonza	AAF-1002X
		SF Cell Line 4D-Nucleofector™ X Unit	Lonza	AAF-1002X
		P3 Primary Cell 96-well Nucleofector™ Kit	Lonza	V4SP-3096
		P3 Primary Cells	Lonza	V4XP-9096
		SF Cell Lines	Lonza	V4XC-2032
	DNA extraction	Monarch® Genomic DNA Purification Kit	New England Biolabs	T3010S
		Monarch® HMW DNA Extraction Kit for Cells & Blood	New England Biolabs	T3050L
		Monarch® PCR& DNA Cleanup Kit	New England Biolabs	T130L
		DraI & rCursmart buffer	New England Biolabs	R0129S
		Nanodrop™ OneC	Thermo Scientific™	ND-ONE-W
	ddPCR	QX200 Droplet Digital PCR (ddPCR) System	Bio-Rad	1864001
		QX200 Droplet Generator	Bio-Rad	1864002
		PX1™ PCR Plate Sealer	Bio-Rad	1814000
		C1000 Touch™ Thermocycler	Bio-Rad	1851197
		QX200 Droplet Reader	Bio-Rad	1864003
		ddPCR™ Supermix for Probes (No dUTP)	Bio-Rad	1863023
		ddpCR™ 96-Well Plates	Bio-Rad	12001925
		Droplet Generation Oil for Probes	Bio-Rad	1863005
		PCR Plate Heat Seal, foil, pierceable	Bio-Rad	1814040
		QuantaSoft™ Analysis Pro	Bio-Rad	V 2.1
		PrimeTime Probes	IDT	N/A
		ddPCR™ Library Quantification Kit for Illumina TruSeq	Bio-Rad	1863040
	PCR	Q5® reaction buffer	New England BioLabs	B9027S
		Deoxynucleotide (dNTP) Solution Mix	New England BioLabs	N0447S
		Q5® Hot Start High-Fidelity DNA Polymerase	New England BioLabs	M0493L
		Mastercycler® X50s	Eppendorf AG	6311JI114169
		Phusion Flash High-Fidelity 2x Mastermix	Thermo Scientific	F548
		Monarch® PCR & DNA Cleanup Kit (5µg)	New England BioLabs	T1030L
	Gel electrophoresis	Gel Loading Dye Purple (6X), no SDS	New England BioLabs	B7025S
		SYBR™ Safe DNA Gel Stain	Invitrogen™ - Thermo Fisher Scientific	S33102
		Quick-Load® Purple 1kb Plus DNA Ladder	New England BioLabs	N0550S
		Tris Acetate EDTA	Severn Biotech LTD.	20-6001-50
		UltraPure™ Agarose	Invitrogen™ - Thermo Fisher Scientific	16500-500
	Gel imaging	ChemiDoc MP Imaging System	Bio-Rad	12003154
	Gel extraction	Monarch® DNA Gel Extraction Kit	New England BioLabs	T1020S
	Sequencing	TubeSeq	Eurofins Genomics	N/A
	T7EI assay	EnGen T7 Endonuclease 1	New England Biolabs	M0302S
		NEBuffer™ 2	New England Biolabs	B7002S
	Flow cytometry	TO-PRO™-3 Iodide	Invitrogen™	T3605
		Brilliant Violet 421™ anti-human CD34 Antibody	BioLegend	343610
		APC/Cyanine7 anti-human CD38 Antibody	BioLegend	303534
		APC anti-human CD45RA Antibody	BioLegend	304112
		PE/Cyanine7 anti-human CD90 (Thy1) Antibody	BioLegend	328124
		LSR II Flow Cytometer	BD Biosciences	BF-LSRII
	Protein expression and purification	HisTrap HP His tag protein purification columns	Cytiva	17524802
	Repair inhibitors	AZD7648	MedChemExpress	HY-111783
		ART558	MedChemExpress	HY-141520
		POLQi2 (WO2020243459)	AstraZeneca (Gothenburg, SE)	N/A
		Dimethyl sulfoxide (DMSO)	Sigma-Aldrich	900185
	RIMA	KAPA Taq EXtra HotStart ReadyMix	Roche	TXHSRMKB
		Phusion Flash High-Fidelity 2x Mastermix	Thermo Scientific	F548
		HighPrep PCR Clean-up System	MagBio Genomics	N/A
	CAST-Seq	NEBNext Ultra II FS DNA Library Prep Kit	New England Biolabs	E7805S
		NEBNext® Multiplex Oligos for Illumina® (96 Unique Dual Index Primer Pairs)	New England Biolabs	E6440S
		AMPure XP Bead-Based Reagent	Beckman Coulter	A63881
		Monarch® PCR& DNA Cleanup Kit	New England Biolabs	T130L
		UltraPure™ 1M Tris-HCI, pH 8.0	Invitrogen	15568025
		Sodium chloride	Sigma-Aldrich	S3014-5KG
	NGS	MiSeq Reagent Kit v3 (600-cycle)	Illumina	MS-102-3003
		NextSeq system	Illumina	N/A
		PhiX Control v3	Illumina	FC-110-3001
		Fragment analyzer	Agilent	N/A
		Qubit 4 Fluorometer	Life Technologies	N/A
		Sodium hydroxide	Sigma-Aldrich	S2770
	Large deletion	NEBNext Ultra II FS DNA Library Prep Kit	New England Biolabs	E7805S
		NEBNext® Multiplex Oligos for Illumina® (96 Unique Dual Index Primer Pairs)	New England Biolabs	E6440S
		AMPure XP Bead-Based Reagent	Beckman Coulter	A63881
	AAV Production	PEI (polyethylenimine MW 25000)	Polysciences	23966-1
		Opti-MEM™ I Reduced Serum Medium	ThermoFisher	31985054
		PEG8000 (polyethylene glycol 8000)	VWR	0159-500G
		Sodium chloride	Sigma-Aldrich	S3014-5KG
		UltraPure™ 1M Tris-HCI, pH 8.0	Invitrogen	15568025
		MgCl2 (1M)	ThermoFisher	AM9530G
		Benzonase® Nuclease, 250U/ml	Sigma-Aldrich	E8263-25KU
		Deoxycholic acid (sodium deoxycholate)	Sigma-Aldrich	D2510-100G
		OptiPrepTM Density Gradient Medium	Sigma-Aldrich	D1556-250ML
		Phenol Red Solution	Sigma-Aldrich	P0290-100ML
		KCl (2 M), RNase-free	ThermoFisher	AM9640G
		Pluronic F-68 Non-ionic Surfactant	Fisher Scientific	24040032
	XIAP	CD45 MicroBeads, human	Miltenyi Biotec	130-045-801
		MS Columns	Miltenyi Biotec	130-042-201
	Software	FlowJo™	BD Biosciences	V10.9
		GraphPad Prism	GraphPad Software	V8.1
		ICE Analysis	Synthego	V3.0
		Galaxy	Galaxy	version 24.0.rc1
