# Supplementary material for: Unveiling the cut-and-repair cycle of designer nucleases in human stem and T cells via CLEAR-time dPCR
Source: Nat Commun. 2025 Nov 3;16:9571. doi: 10.1038/s41467-025-65182-4 (PMC12583642; doi:10.1038/s41467-025-65182-4)
Supplement: Supplementary file 10 — Source Data [file 41467_2025_65182_MOESM10_ESM.xlsx]

## Sheet: Figure 1
Fig. 1c		Wildtype					Indels					Large deletions					Targeted integration					DSBs/Other aberrations					Large deletions and other aberrations
		Rep. 1	Rep. 2	Rep. 3	avg	std dev.	Rep. 1	Rep. 2	Rep. 3	avg	std dev.	Rep. 1	Rep. 2	Rep. 3	avg	std dev.	Rep. 1	Rep. 2	Rep. 3	avg	std dev.	Rep. 1	Rep. 2	Rep. 3	avg	std dev	Rep. 1	Rep. 2	Rep. 3	avg	std dev.
	Unedited (3h)	97.2	99.9	103	100.033	2.36972	0.2	-0.3	0.1	0	0.216025	2.7	0.4	-3.1	0	2.38467	0	0.2	-0.2	0	0.163299	0	0.2	-0.2	0	0.163299	0			0	0
	RNP (3h)	23.6	23.6	24.9	24.0333	0.612826	3.8	3.8	3.6	3.73333	0.0942809	4.3	4.2	3.2	3.9	0.496655	0			0	0	68.9	68.2	68	68.3667	0.385861	0			0	0
	Unedited (3d)	99.3	98.8	101.8	99.9667	1.31233	0.5	0	-0.5	0	0.408248	0.2	1.2	-1.3	0.0333333	1.0274	0	0	0	0	0	-0.1	0	0.1	0	0.0816497	0			0	0
	RNP (3d)	3.4	4.2	8.8	5.46667	2.37954	70.2	67.4	65.5	67.7	1.93046	12.4	14.4	11.7	12.8333	1.14407	0			0	0	13.4	14.7	13.9	14	0.535413	0			0	0
	RNP + AAV (3d)	2.1	2.5	2.1	2.23333	0.188562	38.6	38.8	37.8	38.4	0.432049	0			0	0	52.6	52.7	54.8	53.3667	1.01434	0			0	0	5.9	5.4	6.7	6	0.535413
	Unedited (14d)	98.2	101.4	100.4	100	1.33666	0	0	0	0	0	-1.9	1.4	0.5	0	1.39284	0			0	0	0.09	-0.01	-0.09	-0.00333333	0.0736357	0			0	0
	RNP (14d)	4.6	6	8.6	6.4	1.65731	78.5	75.4	73.3	75.7333	2.13594	9.6	11.6	11.3	10.8333	0.880656	0	0	0	0	0	7.25	7.03	6.71	6.99667	0.221711	0			0	0
	RNP + AAV (14d)	0.8	0.8	0.8	0.8	1.11022e-16	52.8	47.9	46.5	49.0667	2.70103	0			0	0	46.82	45.13	45.81	45.92	0.69431	0			0	0	0.5	5.3	6.8	4.2	2.68701
Fig. 1d		GFP copies/cell					On-target integration (%)					Episomal/Off-target integration (%)
		Rep. 1	Rep. 2	Rep. 3	avg.	std dev.	Rep. 1	Rep. 2	Rep. 3	avg.	std dev.	Rep. 1	Rep. 2	Rep. 3	avg.	std dev.
	3d	733	725	812	756.667	39.2626	0.072	0.072	0.077	0.0736667	0.00235702	99.928	99.928	99.923	99.9263	0.00235702
	14d	63.9	77.4	75.27	72.19	5.92606	0.718	0.593	0.61	0.640333	0.0553554	99.282	99.407	99.39	99.3597	0.0553554
Fig. 1e		End trimming
	Condition	5' to cleavage site					3' to cleavage site
		Rep. 1	Rep. 2	Rep. 3	avg.	std dev.	Rep. 1	Rep. 2	Rep. 3	avg.	std dev.
	Unedited (3h)	-0.7	1.4	-0.7	0	0.989949	-0.9	1.7	-0.9	-0.0333333	1.22565
	RNP (3h)	-6	-4.8	-5.6	-5.46667	0.498888	-7.7	-8.9	-7.7	-8.1	0.565685
	Unedited (3d)	-1.4	-1	2.4	0	1.70489	-1.6	-1.1	2.7	0	1.92007
	RNP (3d)	-11.4	-14.6	-17.8	-14.6	2.61279	-9.9	-12.4	-16.2	-12.8333	2.59015
	Unedited (14d)	-2.3	0.7	1.6	0	1.66733	-2.3	0.7	1.6	0	1.66733
	RNP (14d)	-12.3	-7.6	-8.8	-9.56667	1.99388	-10.8	-3.9	-6.2	-6.96667	2.8686
Fig. 1f		Aneuploidy
	Condition	p arm					q arm
		Rep. 1	Rep. 2	Rep. 3	avg.	std dev.	Rep. 1	Rep. 2	Rep. 3	avg.	std dev.
	Unedited (3h)	-0.18	0.3	-0.1	0.00666667	0.209974	3.08	-4.55	1.47	0	3.28379
	RNP (3h)	-6.21	-1.9	-5.5	-4.53667	1.8868	-11.5	-5.49	-6.96	-7.98333	2.55805
	Unedited (3d)	1.6	0.8	-2.3	0.0333333	1.68193	1.5	-3.3	1.9	0.0333333	2.36267
	RNP (3d)	-2.7	-5.7	-5.7	-4.7	1.41421	-5.6	4.7	1.7	0.266667	4.32538
	RNP + AAV (14d)	-5.19	-7.4	-1	-4.53	2.65414	1.49	-1.65	6.03	1.95667	3.15266
	Unedited (14d)	-0.33	0.1	0.3	0.0233333	0.262848	-1.43	1.13	0.3	0	1.06643
	RNP (14d)	4.69	0.3	5.8	3.59667	2.37473	-8.5	-3.12	1.53	-3.36333	4.09834
	RNP + AAV (14d)	2.04	8.1	2.8	4.31333	2.69549	-7.51	1.9	-3.46	-3.02333	3.85401
Fig. 1g		Indel %
		Rep. 1	Rep. 2	Rep. 3	avg.	std dev.
	dPCR (Abs.)	73.5	71.5	74.6	73.2	1.28323
	dPCR (Rel.)	95.3	94.1	88.1	92.5	3.1496
	T7EI	86.8				0
	ICE	88				0
	NGS				97.3
Fig. 1h		digital PCR					Flow cytometry
		Rep. 1	Rep. 2	Rep. 3	avg.	std dev.	Rep. 1
	3 d	52.6	52.7	54.8	53.3667	1.01434	45.3
	14 d	47.35	45.19	45.25	45.93	1.00439	43.9

## Sheet: Figure 2
Fig. 2b		Measured dilutions
	Theoretical diltutions	Rep.1	Rep. 2	Rep. 3	Rep. 4
	100	100.7	99.33	99.97
	45.8949	40.83	39.99	42.63	42.28
	8.6054	7.97	7.31	6.04	6.13
	4.2723	2.43	4.57	4.78	4.18
	2.1315	2.43	2.8	2.8	3.46
	0.8496	0.2	2.59	0.41	0.62
	0.4241	0.67	0.54	0.75	2.38
	ddPCR platform	LoB (%)	LoD (%)	LoQ (%)
	BioRad	1.25	2.33	2.69
	Stilla	2.7	4.09	4.09
Fig. 2c			Wildtype					Indels					Large deletions					DSBs/Other aberrations
			Rep. 1	Rep. 2	Rep. 3	avg	std dev.	Rep. 1	Rep. 2	Rep. 3	avg	std dev.	Rep. 1	Rep. 2	Rep. 3	avg	std dev.	Rep. 1	Rep. 2	Rep. 3	avg	std dev.
	EMX1	Unedited	98.2	100.5	101.3	100	1.31403	0.4	0.4	-0.8	0	0.565685	1.4	-0.9	-0.5	0	1.00333	-0.1		0.1	0	0.1
		3h Cas9	74.4	78	75.3	75.9	1.52971	3.3	5.9	2.4	3.86667	1.48399	3.7	-2.5	3.7	1.63333	2.92271	19.1	18	18.4	18.5	0.454606
		3d Cas9	12.2	15.5	10.8	12.8333	1.97034	69	66.9	72.4	69.4333	2.26618	13.7	12.6	11.8	12.7	0.778888	5	5.2		5.1	0.1
		10d Cas9	4.3	5.8	5.9	5.33333	0.731817	85.8	86.6	84.2	85.5333	0.997775	8.2	6.5	8.7	7.8	0.94163	1.7	1.1	1.2	1.33333	0.262467
	FANCF	Unedited	99	105.3	95.7	100	3.98246	0	0	0	0	0	1	-5.2	4.2	0	3.90214	0	0	0	0	0
		3h Cas9	42.3	44.7	41	42.6667	1.53261	3.1	2.3	2.7	2.7	0.326599	-0.2	-1.6	0.6	-0.4	0.909212	54.8	54.6	55.6	55	0.432049
		3d Cas9	20	18.1	18	18.7	0.920145		62.2	57.8	60	2.2		6.3	10.9	8.6	2.3	13.5	13.2	13.3	13.3333	0.124722
		10d Cas9	16.8	17.9	18.6	17.7667	0.74087	65.2	67.6	67.2	66.6667	1.04987	11.6	8.9	8	9.5	1.52971	6.3	5.6	6.2	6.03333	0.309121
	RAG1	Unedited	98.7	101.8	99.4	99.9667	1.32749	-0.1	-0.1	0.2	0	0.141421	1.4	-1.7	0.3	0	1.28323	-0.1	0.2	-0.1	0	0.141421
		3h Cas9	75.6	78.3	75.6	76.5	1.27279	1.1	1.1	1.1	1.1	0	2.6	-0.1	2.6	1.7	1.27279	20.6	20.7	20.8	20.7	0.0816497
		3d Cas9	9.5	9.5	10.5	9.83333	0.471405	65	67.4	66.8	66.4	1.0198	13.7	11.3	10.9	11.9667	1.23648	11.8	11.4	12.1	11.7667	0.286744
		10d Cas9	14.34	15.51	14.34	14.73	0.551543	75.8	77.6	76.4	76.6	0.748331	4.7	2.1	3.5	3.43333	1.06249	5.11	4.83	5.7	5.21333	0.362614
	VEGFA	Unedited	99.6	99.2	101.2	100	0.864099	0	0	0	0	0	0.4	0.8	-1.2	0	0.864099	0.1	-0.1	0	0	0.0816497
		3h Cas9	80.8	77.1	80	79.3	1.58955	0	0	0	0	0	-0.6	3.2	0.2	0.933333	1.63571	20.8	20.1	18.5	19.8	0.962635
		3d Cas9	42.8	43	47.2	44.3333	2.02868	45.2	48.7	48.6	47.5	1.62686	7.9	4.3	0.2	4.13333	3.14572	3.8	4.3	3.5	3.86667	0.329983
		10d Cas9	46.76	44.22	43.32	44.7667	1.4566	52	47.7	48.6	49.4333	1.85173	2.2	9.1	8.8	6.7	3.18434	-0.98	-1.06	-0.76	-0.933333	0.126842
	IL7R	Unedited	98.2	99.8	102	100	1.55778	-0.2	0.4	-0.2	0	0.282843	1.9	-0.1	-1.8	0	1.51217	0	-0.1	0.1	0	0.0816497
		3h Cas9	26	25.2	26.4	25.8667	0.498888	20.2	18.5	17.4	18.7	1.15181	1.9	4.3	4.3	3.5	1.13137	52.7	51.9	51.1	51.9	0.653197
		3d Cas9	12.76	25.59	26.85	21.7333	6.36592	78.6	61.1	62.3	67.3333	7.98178	4	8.3	6.8	6.36667	1.78201	4.56	5.07	4.05	4.56	0.416413
		14d Cas9		17.7	15	16.35	1.35		78.2	80.2	79.2	1		4.1	4.9	4.5	0.4	2.1	2.9	2	2.33333	0.402768
		Condition	Wildtype					Indels					Large deletions					Targeted integration					DSBs/Other aberrations					DSBs/large deletions/other aberrations
			Rep. 1	Rep. 2	Rep. 3	avg	std dev.	Rep. 1	Rep. 2	Rep. 3	avg	std dev.	Rep. 1	Rep. 2	Rep. 3	avg	std dev.	Rep. 1	Rep. 2	Rep. 3	avg	std dev.	Rep. 1	Rep. 2	Rep. 3	avg	std dev.	Rep. 1	Rep. 2	Rep. 3	avg	std dev.
	BTK	Unedited	102.5	97.6		100.05	2.45	0	0		0	0	2.5	-2.4		0.05	2.45	0			0	0	0.1	-0.1		0	0.1	0			0	0
		3h Cas9	55.9	58.4		57.15	1.25	0.6	0.7		0.65	0.05	0.7	-1.8		-0.55	1.25	0			0	0	43.5	40.9		42.2	1.3	0			0	0
		3d Cas9	8.3	7		7.65	0.65	71	70.1		70.55	0.45	15.32	17.63		16.475	1.155	0			0	0	5.33	5.39		5.36	0.03	0			0	0
		3d Cas9 + AAV	37.4	36.5		36.95	0.45	21.9	16.8		19.35	2.55	0			0	0	39.8	40.61	39.71	40.04	0.404722	0			0	0	0.7	6.7		3.7	3
		14d Cas9	16.4	18.4	22.3	19.0333	2.44994	73.9	78.2	81.4	77.8333	3.07282	8.3	2.1	-5	1.8	5.43384	0			0	0	0.7	0	3.4	1.36667	1.46591	0			0	0
		14d Cas9 + AAV	16	19.6	21.4	19	2.24499	48.1	50.4	49.4	49.3	0.94163	0			0	0	23.5	19.9	25.7	23.0333	2.39072	0			0	0	12.8	7.1	6.1	8.66667	2.95108
Fig. 2d		Condition	Wildtype					Indels					Large Deletions					DSBs/Other aberrations
			Rep. 1	Rep. 2	Rep. 3	avg	std dev.	Rep. 1	Rep. 2	Rep. 3	avg	std dev.	Rep. 1	Rep. 2	Rep. 3	avg	std dev.	Rep. 1	Rep. 2	Rep. 3	avg	std dev.
	SAP	Unedited	102.1	99	99	100.033	1.46135	0.5	-0.2	-0.2	0.0333333	0.329983	-2.6	1.3	1.3	0	1.83848	0.3	0.3	-0.6	0	0.424264
		Cas9	1.9	1.7	2	1.86667	0.124722	85.4	86.2	88.6	86.7333	1.35974	4.1	3.4	0.8	2.76667	1.4197	8.8	8.6	8.5	8.63333	0.124722
		Cas12	11.1	6.9	8.7	8.9	1.72047	77.9	78.4	78	78.1	0.216025	4.6	8.4	7	6.66667	1.56915	6.8	6.6	5.5	6.3	0.571548
		TALENs	8.9	9.2	9.1	9.06667	0.124722	76.6	80	74.1	76.9	2.41799	10.1	6.4	12.4	9.63333	2.47162	4.3	4.6	4.4	4.43333	0.124722
Fig. 2e		Condition	Wildtype					Indels					Large deletions					DSBs/Other aberrations
			Rep. 1	Rep. 2	Rep. 3	avg	std dev.	Rep. 1	Rep. 2	Rep. 3	avg	std dev.	Rep. 1	Rep. 2	Rep. 3	avg	std dev.	Rep. 1	Rep. 2	Rep. 3	avg	std dev.
	CCR5 On-target (3h)	Unedited	101.1	102.2	96.7	100	2.37627	-0.1	0.2	-0.1	0	0.141421	-1.4	-2.4	3.8	0	2.71784	0.2	0	-0.2	0	0.163299
		1/16	86.6	92.6	87.8	89	2.5923	-0.1	0.5	0.2	0.2	0.244949	7.1	0.5	5.6	4.4	2.82489	5.9	6.2	6.9	6.33333	0.418994
		1/8	78.1	71	79.8	76.3	3.81139	0.8	0.2	0.5	0.5	0.244949	3.9	11.5	2.5	5.96667	3.95418	17.2	16.3	18.2	17.2333	0.77603
		1/4	67.4	71.5	72.6	70.5	2.23756	0.9	1.1	0.8	0.933333	0.124722	5.9	1.6	0.7	2.73333	2.26912	26.2	26	25.4	25.8667	0.339935
		1/2	59.5	58.6	62	60.0333	1.43836	1.9	1.4	1.4	1.56667	0.235702	5.5	6.8	3.4	5.23333	1.40079	33.8	32.9	32.7	33.1333	0.478423
		Undiluted	60.1	58.2	59.8	59.3667	0.834	1.9	2	1.2	1.7	0.355903	4.5	6.4	5.5	5.46667	0.77603	33.9	32.3	34.2	33.4667	0.834
	CCR5 On-target (3d)	Unedited	101.5	100.7	97.9	100.033	1.54344	0.2	-0.1	-0.1	0	0.141421	-1.9	-0.4	2.4	0.0333333	1.78201	0.1	0	-0.1	0	0.0816497
		1/16	83	76.9	79.6	79.8333	2.49577	22.8	18.9	23.1	21.6	1.91311	-7.6	2.3	-4.6	-3.3	4.14488	1.8	2.1	1.8	1.9	0.141421
		1/8	25.1	26.9	27.9	26.6333	1.15854	59.1	58.6	57.3	58.3333	0.758654	9.7	8.3	8.7	8.9	0.588784	5.7	6.1	6.6	6.13333	0.368179
		1/4	9.9	10.1	9.4	9.8	0.294392	71.1	78.3	77.4	75.6	3.20312	10.8	3.4	4.9	6.36667	3.19409	8.3	8.1	8.3	8.23333	0.0942809
		1/2	5.6	4.9	5.3	5.26667	0.286744	73.2	77.3	76.4	75.6333	1.75942	12	8.7	9.2	9.96667	1.4522	9.2	8.9	9.3	9.13333	0.169967
		Undiluted	6.6	5.9	6.6	6.36667	0.329983	75.1	75.8	76.8	75.9	0.697615	9.9	9.9	8.2	9.33333	0.801388	8.7	8.1	8.5	8.43333	0.249444
Fig. 2f		Condition	Chr. 1					Chr. 13					Chr. 19							Condition	Chr. 1					Chr. 13					Chr. 19
			Rep. 1	Rep. 2	Rep. 3	avg	std dev.	Rep. 1	Rep. 2	Rep. 3	avg	std dev.	Rep. 1	Rep. 2	Rep. 3	avg	std dev.				Rep. 1	Rep. 2	Rep. 3	avg	std dev.	Rep. 1	Rep. 2	Rep. 3	avg	std dev.	Rep. 1	Rep. 2	Rep. 3	avg	std dev.
	CCR5 Off-targets DSBs (3h)	Unedited	0.1	0.1	0	0.0666667	0.0471405	0	0.02	0	0.00666667	0.00942809	0.03	0	0	0.01	0.0141421		CCR5 Off-targets indels (3d)	Unedited	0	0	0	0	0	0.5	-0.1	-0.4	0	0.374166	-0.3	-0.3	0.6	0	0.424264
		1/16	0.1	0.1	0.2	0.133333	0.0471405	1.3	2.01	2.36	1.89	0.440984	0.3	0.38	0.27	0.316667	0.046428			1/16	0	0	0	0	0	0.2	0.2	0.9	0.433333	0.329983	-0.3	-0.3	-0.3	-0.3	0
		1/8	1.1	1.3	1	1.13333	0.124722	3.9	3.7	3	3.53333	0.385861	0.5	0.9	1	0.8	0.216025			1/8	0.8	0.6	0.3	0.566667	0.20548	1.8	3.8	2	2.53333	0.899383	-0.2	-0.1	-0.2	-0.166667	0.0471405
		1/4	2.3	1.4	2.3	2	0.424264	4.8	5.5	4.6	4.96667	0.385861	1.1	1.8	0.9	1.26667	0.385861			1/4	0.9	0.4	0.9	0.733333	0.235702	6.6	7	6.1	6.56667	0.368179	0.6	0.1	0.1	0.266667	0.235702
		1/2	2	1.6	2.03	1.87667	0.196016	4.56	5.35	5.7	5.20333	0.476818	1.23	1.23	1.1	1.18667	0.0612826			1/2	1.7	1.7	1.7	1.7	0	12.5	11.6	13.5	12.5333	0.77603	-0.3	0.1	0.1	-0.0333333	0.188562
		Undiluted	1.57	1.72	2.06	1.78333	0.204993	4.49	5.26	5.4	5.05	0.400083	0.51	0.84	1.16	0.836667	0.265372			Undiluted	1.6	1.6	1.9	1.7	0.141421	12.4	13.1	13.8	13.1	0.571548	0	0	0.7	0.233333	0.329983
Fig. 2g		Condition	Wildtype					Indels					Large deletions					Targeted integration					DSBs/Other aberrations					DSBs/large deletions/other aberrations
			Rep. 1	Rep. 2	Rep. 3	avg	std dev.	Rep. 1	Rep. 2	Rep. 3	avg	std dev.	Rep. 1	Rep. 2	Rep. 3	avg	std dev.	Rep. 1	Rep. 2	Rep. 3	avg	std dev.	Rep. 1	Rep. 2	Rep. 3	avg	std dev.	Rep. 1	Rep. 2	Rep. 3	avg	std dev.
	XIAP Pre-transplantation	Unedited	95.8	100.3	103.9	100	3.31361	-0.2	0.1	0.1	0	0.141421	4.4	-0.4	-4	0	3.44093	0	0	0	0	0	1	0.8	-1.8	0	1.27541	0			0	0
		RNP	4.5	6.7	4	5.06667	1.17284	69.1	69.7	74.9	71.2333	2.60427	14.7	11.9	9.4	12	2.16487	0	0	0	0	0	11.2	10.9	13	11.7	0.927362	0			0	0
		coXIAP	1.4	2.3	1.1	1.6	0.509902	48.8	59.4	53.1	53.7667	4.35303	0	0	0	0	0	23.7	23.7	26.1	24.5	1.13137	0			0	0	26	14.6	19.7	20.1	4.66262
		GFP	4.2	3	4.5	3.9	0.648074	41.3	45.8	42	43.0333	1.97709	0	0	0	0	0	24.5	27.7	31.6	27.9333	2.90325	0			0	0	29.9	23.5	22	25.1333	3.42572
	XIAP Post-transplantation	Unedited	98.6	100.4	101	100	1.0198	0.05	-0.1	0.05	0	0.0707107	1.4	-0.2	-1.1	0.0333333	1.03387	0	0	0	0	0	-0.1	-0.08	0.03	-0.05	0.0571548	0			0	0
		RNP-13	4.5	4.9	4.6	4.66667	0.169967	80.5	93.5	93.2	89.0667	6.05879	14.9	1.4	2.1	6.13333	6.20555	0	0	0	0	0	0.1	0.1	0.3	0.166667	0.0942809	0			0	0
		RNP-14	5.9	4.4	6.1	5.46667	0.758654	92.1	95	95.5	94.2	1.49889	2	0.5	-1.6	0.3	1.47648	0	0	0	0	0	-0.1	0	0.2	0.0333333	0.124722	0			0	0
		RNP-15	30.5	30	30.9	30.4667	0.368179	64.6	69	65.3	66.3	1.93046	5.5	1.6	4.4	3.83333	1.64181	0	0	0	0	0	-0.7	-0.7	-0.3	-0.566667	0.188562	0			0	0
		RNP-16	26.4	27.2	28.4	27.3333	0.821922	58	57.2	54.1	56.4333	1.68193	13.2	13.2	15	13.8	0.848528	0	0	0	0	0	2.2	2.5	2.5	2.4	0.141421	0			0	0
		coXIAP-GFP-5	0.1	0.2	0.3	0.2	0.0816497	75.8	79.3	78	77.7	1.44453	0	0	0	0	0	3.6	3.2	3.6	3.46667	0.188562	0			0	0	20.5	17.3	18	18.6	1.37356
		coXIAP-GFP-6	0	0	0	0	0	95.5	95.5	98	96.3333	1.17851	0	0	0	0	0	0	0.1	0.1	0.0666667	0.0471405	0			0	0	4.5	4.4	1.9	3.6	1.20277
		coXIAP-GFP-7	0	0	0	0	0	102.8	97.5	98.4	99.5667	2.31565	0	0	0	0	0	0.1	0.1	0.1	0.1	1.38778e-17	0			0	0	-2.9	2.4	1.5	0.333333	2.31565
		coXIAP-GFP-8	34.5	34.4	36.2	35.0333	0.825967	65.4	61.1	65.2	63.9	1.98158	0	0	0	0	0	0.4	0.3	0.2	0.3	0.0816497	0			0	0	-0.3	4.2	-1.6	0.766667	2.48507
		GFP-9	0.1	0.1	0.1	0.1	1.38778e-17	51.9	52.9	53.7	52.8333	0.736357	0	0	0	0	0	0.9	0.8	0.9	0.866667	0.0471405	0			0	0	47.1	46.2	45.2	46.1667	0.77603
		GFP-10	18	20.1	19.2	19.1	0.860233	41	42.4	42.2	41.8667	0.618241	0	0	0	0	0	1.3	2.3	1.6	1.73333	0.418994	0			0	0	39.7	35.2	37	37.3	1.84932
		GFP-11	12.6	13.5	14.2	13.4333	0.654896	82.1	83.2	83.3	82.8667	0.54365	0	0	0	0	0	0.7	0.7	1.1	0.833333	0.188562	0			0	0	4.6	2.6	1.5	2.9	1.28323
		GFP-12	17.7	19.5	18.8	18.6667	0.74087	81.3	79.5	79.3	80.0333	0.899383	0	0	0	0	0	0.1	0.1	0.1	0.1	1.38778e-17	0			0	0	0.9	0.9	1.8	1.2	0.424264
Fig. 2h			dPCR					Flow cytometery
		Mouse #.	Rep. 1	Rep. 2	Rep. 3	avg	std dev.	Rep. 1
	XIAP Post-transplantation	coXIAP-GFP-5	3.6	3.2	3.6	3.46667	0.188562	2.38
		coXIAP-GFP-6	0	0.1	0.05	0.05	0.0408248	0.15
		coXIAP-GFP-7	0.1	0.1	0.1	0.1	1.38778e-17	0.38
		coXIAP-GFP-8	0.4	0.3	0.2	0.3	0.0816497	0.23
		GFP-9	0.9	0.8	0.9	0.866667	0.0471405	0.76
		GFP-10	1.3	2.3	1.6	1.73333	0.418994	1.44
		GFP-11	0.7	0.7	1.1	0.833333	0.188562	1.37
		GFP-12	0.1	0.1	0.1	0.1	1.38778e-17	0.36
Fig. 2i		Condition/ mouse #.	WT	+1 Ins	>+1 ins	-1 del	-2 del	>-2 del	Non-indel aberrations
	XIAP CLEAR-time dPCR normalised sequencing	Pre-transplant RNP	6.1	21.4	0	4.6	6.1	37.4	24.5
		13 - RNP Only	6.6	36.6	0	3.7	6.6	38.4	8.1
		14 - RNP Only	4	18.9	0	0	44.9	29.9	2.3
		15 - RNP Only	42.6	29	0	3.9	10.6	9.7	4.2
		16 - RNP Only	35.2	20.1	0	8.4	12.6	6.7	17.1
		Pre-transplant coXIAP	14.9	15.5	0	2.8	7.2	13.3	46.3
		5- coXIAP-GFP	0.8	54.5	0	0	21	0	23.7
		6- coXIAP-GFP	2.89	26	0	3.9	16.4	46.2	4.6
		7- coXIAP-GFP	8.96	60.7	17.9	0	0	9	3.4
		8- coXIAP-GFP	44.5	28.7	0	0	4.9	19.8	2.1
		Pre-transplant GFP	4.7	28.6	7.5	0	0.9	3.3	54.9
		9- GFP XIAP HA	3.71	11.1	3.7	24.3	6.9	2.6	47.6
		10- GFP XIAP HA	27.4	13.4	0	4.9	10.4	3.7	40.3
		11- GFP XIAP HA	16.4	42.4	0	11.6	8.7	15.4	5.6
		12- GFP XIAP HA	21.7	69.1	0	0	5.9	0	3.3

## Sheet: Figure 3
Fig. 3a	Condition	Wildtype					Indels					Large deletions					DSBs/Other aberrations
		Rep. 1	Rep. 2	Rep. 3	avg	std dev.	Rep. 1	Rep. 2	Rep. 3	avg	std dev.	Rep. 1	Rep. 2	Rep. 3	avg	std dev.	Rep. 1	Rep. 2	Rep. 3	avg	std dev.
	Unedited	97.2	103.2	99.6	100	2.46577	0.1	-0.7	0.5	-0.0333333	0.498888	2.6	-2.5	-0.1	0	2.08327	-0.2	0.1	0.1	0	0.141421
	1d -RNP	12.4	13.4	13.6	13.1333	0.524934	40.8	39.3	41.8	40.6333	1.0274	24.1	24.6	21.9	23.5333	1.17284	22.9	23.2	22	22.7	0.509902
	1d -RNP + ART558	15.3	17.7	15.2	16.0667	1.15566	26.7	28.9	29	28.2	1.06145	29.4	24.8	27.1	27.1	1.87794	28	28.5	29.4	28.6333	0.579272
	1d -RNP + AZD7648	11.8	12.3	11.8	11.9667	0.235702	10.6	10.7	12	11.1	0.637704	22.9	22.2	21.4	22.1667	0.612826	55	54.5	54.8	54.7667	0.20548
	1d -RNP + ART558 + AZD7648	13.1	13.6	13.7	13.4667	0.262467	5.7	5.5	5.5	5.56667	0.0942809	21.8	21.5	21.5	21.6	0.141421	59.3	58.4	60.4	59.3667	0.817856
	3d -RNP	3.9	4.2	4.1	4.06667	0.124722	74.5	73	73.3	73.6	0.648074	13	14.3	14	13.7667	0.555778	8.8	8.3	8.7	8.6	0.216025
	3d -RNP + ART558	5.4	5.4	4.9	5.23333	0.235702	70	68.1	70.5	69.5333	1.03387	13.7	15.6	13.7	14.3333	0.895669	10.5	11	11.1	10.8667	0.262467
	3d -RNP + AZD7648	9.7	8.4	8	8.7	0.725718	47	44.8	45.9	45.9	0.898146	21.2	24.7	23.9	23.2667	1.49741	22.2	21.8	22.5	22.1667	0.286744
	3d -RNP + ART558 + AZD7648	10	10.3	11.1	10.4667	0.46428	39.6	39.3	35.1	38	2.05426	21.7	21.7	25.2	22.8667	1.64992	29.6	27.9	28.6	28.7	0.697615
	14d -RNP	5.6	6.2	5.8	5.86667	0.249444	61.2	64.4	62.9	62.8333	1.30724	28.4	24.6	26.5	26.5	1.55134	4.4	4.6	5.4	4.8	0.432049
	14d -RNP + ART558	8.2	6	7.8	7.33333	0.956847	73.2	57.2	72.6	67.6667	7.4051	13.6	31.9	14.6	20.0333	8.40093	5	5.2	4.7	4.96667	0.20548
	14d -RNP + AZD7648	20.1	19.7	20.2	20	0.216025	63.4	65.4	61.8	63.5333	1.47271	10	8.4	11.5	9.96667	1.26579	6.7	6.4	6.5	6.53333	0.124722
	14d -RNP + ART558 + AZD7648	24.1	24.1	24.6	24.2667	0.235702	61.2	62.6	61.4	61.7333	0.618241	8.4	7	7.7	7.7	0.571548	6.4	6	6.5	6.3	0.216025
	Condition	WT	+1	MMEJ	Other
	Unedited	100	0	0	0
	1d -RNP	29	18	39	14
	1d -RNP + ART558	54	24	19	3
	1d -RNP + AZD7648	70	0	28	2
	1d -RNP + ART558 + AZD7648	97	0	2	1
	3d -RNP	3	21	61	15
	3d -RNP + ART558	9	24	41	26
	3d -RNP + AZD7648	21	7	54	18
	3d -RNP + ART558 + AZD7648	30	13	34	23
	14d -RNP	11	22	46	21
	14d -RNP + ART558	18	24	34	24
	14d -RNP + AZD7648	36	14	28	22
	14d -RNP + ART558 + AZD7648	46	13	24	17
Fig. 3b	Condition	5' loss					3' loss
		Rep. 1	Rep. 2	Rep. 3	avg	std dev.	Rep. 1	Rep. 2	Rep. 3	avg	std dev.
	Untreated	-3.6	0.5	3.1	0	2.75802	-2.8	-0.1	2.9	0	2.32809
	1d -RNP	-29.9	-30.3	-27.4	-29.2	1.28323	-28.3	-30	-27.5	-28.6	1.04243
	1d -RNP + ART558	-33.7	-29.2	-30.3	-31.0667	1.91543	-33.7	-29.7	-28.6	-30.6667	2.1914
	1d -RNP + AZD7648	-48.54	-47.11	-47.47	-47.7067	0.607307	-46.24	-47.33	-45.87	-46.48	0.619731
	1d -RNP + ART558 + AZD7648	-53.05	-50.11	-50.53	-51.23	1.29831	-50.57	-47.16	-46.73	-48.1533	1.71783
	3d -RNP	-11.2	-11.8	-13.9	-12.3	1.15758	-11.4	-13.3	-13.9	-12.8667	1.06562
	3d -RNP + ART558	-18.5	-15	-18.8	-17.4333	1.72498	-16	-11.7	-16	-14.5667	2.02704
	3d -RNP + AZD7648	-25.41	-27.19	-25.41	-26.0033	0.8391	-26.38	-28.77	-26.38	-27.1767	1.12666
	3d -RNP + ART558 + AZD7648	-33.42	-28.48	-31.85	-31.25	2.06089	-35.8	-28.48	-31.31	-31.8633	3.01388
	14d -RNP	-22.6	-21.9	-19.6	-21.3667	1.28149	-21.1	-20.4	-18	-19.8333	1.32749
	14d -RNP + ART558	-13.1	-21.1	-9.9	-14.7	4.71027	-10.9	-19.3	-8.2	-12.8	4.72652
	14d -RNP + AZD7648	-11.74	-7.5	-11.94	-10.3933	2.04752	-10.35	-6.26	-9.94	-8.85	1.83904
	14d -RNP + ART558 + AZD7648	-9.2	-6.52	-7.19	-7.63667	1.13878	-7.73	-5.48	-5.03	-6.08	1.1811
Fig. 3c
		Condition	Wildtype					Indels					Large deletions					Targeted integration					DSBs/Other aberrations
			Rep. 1	Rep. 2	Rep. 3	avg	std dev.	Rep. 1	Rep. 2	Rep. 3	avg	std dev.	Rep. 1	Rep. 2	Rep. 3	avg	std dev.	Rep. 1	Rep. 2	Rep. 3	avg	std dev.	Rep. 1	Rep. 2	Rep. 3	avg	std dev.
	iPSCs	Unedited	101.3	100.3	98.4	100.8	1.20277	-0.6	-0.3	0.9	-0.45	0.648074	-0.7	0	0.7	-0.35	0.571548	0			0	0	-0.1	0	0.1	-0.05	0.0816497
		3d RNP	0.7	1	1.2	0.85	0.20548	89.1	89.2	90.5	89.15	0.637704	7.6	7.1	5.6	7.35	0.849837	0			0	0	2.8	2.6	2.6	2.7	0.0942809
		3d RNP + ART558 + AZD7648	1	1.2	0.8	1.1	0.163299	46.2	49.9	50.6	48.05	1.93046	33.6	29.8	29.5	31.7	1.86607	0			0	0	19.1	19.3	18.9	19.2	0.163299
		3d RNP + ssODN	0.2	0.3	0.1	0.25	0.0816497	49.3	48.7	46.7	49	1.11156	3.9	2.1	4.4	3	0.987702	45.8	48	47.9	46.9	1.01434	0.9	0.8	0.9	0.85	0.0471405
		3d RNP + ART558 + AZD7648 + ssODN	0.6	0.4	0.1	0.5	0.20548	6.1	4.6	8.6	5.35	1.64992	3.2	3.2	0.6	3.2	1.22565	88.4	90.1	89	89.25	0.703957	1.9	1.6	1.6	1.75	0.141421
		7d RNP	1.8	1.1	1.7	1.45	0.309121	90.8	89.6	92	90.2	0.979796	5.8	7.8	4.7	6.8	1.28323	0			0	0	1.5	1.9	1.5	1.7	0.188562
		7d RNP + ART558 + AZD7648	4	4	3.6	4	0.188562	64.2	72.4	67.9	68.3	3.35294	24.7	16.4	21.4	20.55	3.41207	0			0	0	7.1	6.7	7.5	6.9	0.326599
		7d RNP + ssODN	0.5	1.7	0.7	1.1	0.524934	37	39.9	46.2	38.45	3.84043	17	11.4	5.9	14.2	4.53162	44.8	46.2	46.5	45.5	0.74087	0.7	0.9	0.8	0.8	0.0816497
		7d RNP + ART558 + AZD7648 + ssODN	0.6	0.4		0.5	0.1	1.9	-0.3		0.8	1.1	10.5	12.8		11.65	1.15	86.3	86.3	89.8	86.3	1.64992	0.7	0.9	0.6	0.8	0.124722
		14d RNP	1.1	1.6	1.1	1.35	0.235702	100.3	98.7	98.7	99.5	0.754247	-3	-1.9	-1.4	-2.45	0.668331	0	0	0	0	0	1.7	2	1.2	1.85	0.329983
		14d RNP + ART558 + AZD7648	1.1	6.3	0.3	3.7	2.65999	89.1	85.1	92.9	87.1	3.18469	4.6	3.4	1.7	4	1.18977	0	0	0	0	0	5.5	4.8	5.1	5.15	0.286744
		14d RNP + ssODN	0.2	0.3	0.4	0.25	0.0816497	53.1	52.7	49.4	52.9	1.65798	0.4	0.4	-1	0.4	0.659966	45.7	45.9	50.5	45.8	2.21711	0.7	0.6	0.7	0.65	0.0471405
		14d RNP + ART558 + AZD7648 + ssODN	0.4	0.2	0.3	0.3	0.0816497	-2.7	4.1	5.1	0.7	3.46538	0.8	0	-2.1	0.4	1.22293	101.1	95.1	96.2	98.1	2.60811	0.6	0.4	0.6	0.5	0.0942809
	HSPCs	Unedited	100.3	101.1	98.6	100.7	1.04243	0.7	-0.8	0.2	-0.05	0.62361	-1	-0.2	1.2	-0.6	0.909212	0			0	0	-0.1	-0.1	0.2	-0.1	0.141421
		3d RNP	21.5	22.3	20.8	21.9	0.612826	70.4	70	64.2	70.2	2.83314	4.5	4	11.3	4.25	3.32966	0			0	0	3.7	3.8	3.5	3.75	0.124722
		3d RNP + ART558 + AZD7648	22.4	22.6	23.4	22.5	0.432049	51	49.7	50.8	50.35	0.571548	18.9	20	18.1	19.45	0.778888	0			0	0	8	7.6	7.5	7.8	0.216025
		3d RNP + ssODN	32.6	35.6	32.6	34.1	1.41421	52.3	49.8	50.3	51.05	1.08012	5.1	4.3	7.1	4.7	1.17757	7.6	7.7	7.6	7.65	0.0471405	2.4	2.6	2.4	2.5	0.0942809
		3d RNP + ART558 + AZD7648 + ssODN	35.4	35.7	35.1	35.55	0.244949	26.1	26.7	29.4	26.4	1.43527	18.6	17.2	16.9	17.9	0.74087	14.3	15	13.1	14.65	0.784573	5.5	5.6	5.4	5.55	0.0816497
		7d RNP	25.5	25.2	25	25.35	0.20548	71.5	71.5	73.7	71.5	1.03709	0.7	0.9	-1	0.8	0.852447	0	0	0	0	0	2.2	2.2	2.5	2.2	0.141421
		7d RNP + ART558 + AZD7648	31.8	31.8	33	31.8	0.565685	56.4	58.1	57.6	57.25	0.713364	8.4	6.7	6	7.55	1.00775	0	0	0	0	0	3.3	3.5	3.6	3.4	0.124722
		7d RNP + ssODN	30.4	33.5	30.7	31.95	1.39603	60.7	57.5	62.7	59.1	2.14165	-1.1	-0.8	-2.8	-0.95	0.880656	8.6	8.5	8	8.55	0.262467	1.3	1.3	1.6	1.3	0.141421
		7d RNP + ART558 + AZD7648 + ssODN	44	39.8	40.7	41.9	1.80555	28.2	35.1	33.6	31.65	2.96311	8.9	6.8	7	7.85	0.946338	16.2	15.7	16	15.95	0.20548	2.8	2.6	2.6	2.7	0.0942809
		14d RNP	25	25.3	25.9	25.15	0.374166	74.3	75.4	75.2	74.85	0.478423	-1.2	-2.7	-3	-1.95	0.787401	0	0	0	0	0	1.9	1.9	1.8	1.9	0.0471405
		14d RNP + ART558 + AZD7648	31.8	36.3	31.3	34.05	2.24846	65.4	62.1	62.6	63.75	1.4522	2.3	1.1	5.6	1.7	1.90263	0	0	0	0	0	0.2	0.8	0.5	0.5	0.244949
		14d RNP + ssODN	29.3	29.5	31.1	29.4	0.805536	60.6	64.6	64.5	62.6	1.8625	2	-2	-3.9	0	2.459	7.4	7.2	7.5	7.3	0.124722	0.9	0.4	0.8	0.65	0.216025
		14d RNP + ART558 + AZD7648 + ssODN	35.7	34.4	39.3	35.05	2.07257	51.4	47.9	51.5	49.65	1.67398	-2.9	1.4	-6.8	-0.75	3.34896	14.7	15.1	14.7	14.9	0.188562	1.2	1	1.4	1.1	0.163299
Fig. 3d		Condition	5' loss					3' loss
			Rep. 1	Rep. 2	Rep. 3	avg	std dev.	Rep. 1	Rep. 2	Rep. 3	avg	std dev.
	iPSCs	Untreated	1.4	0.2	-1.5	0.0333333	1.18977	1.6	-0.1	-1.5	0	1.26754
		1d -RNP	-10.1	-7.4	-7.6	-8.36667	1.22837	-9.4	-8.4	-7.6	-8.46667	0.736357
		1d -RNP + ART558 + AZD7648	-37.62	-34.99	-37.62	-36.7433	1.23979	-35.71	-32.78	-33.66	-34.05	1.22754
		1d -RNP + ssODN	-5.94	0.14	-0.87	-2.22333	2.66023	-6.23	-0.38	-0.63	-2.41333	2.70072
		1d -RNP + ART558 + AZD7648 +ssODN	-4.06	-3.78	-0.69	-2.84333	1.52692	-3.83	-2.99	-0.18	-2.33333	1.56078
		3d -RNP	-7.6	-10.1	-4.5	-7.4	2.29056	-7.3	-9.3	-4.3	-6.96667	2.0548
		3d -RNP + ART558 + AZD7648	-31.16	-16.25	-23.84	-23.75	6.08731	-27.71	-13.85	-20.37	-20.6433	5.66162
		3d -RNP + ssODN	-11.28	-19.77	-3.88	-11.6433	6.49215	-11.31	-19.55	-3.62	-11.4933	6.50469
		3d -RNP + ART558 + AZD7648 +ssODN	-6.9	-16.55	-1.42	-8.29	6.25451	-6.38	-16.06	-0.63	-7.69	6.36701
		144d -RNP	2.3	0.5	-1	0.6	1.34907	1.7	-0.1	-1.4	0.0666667	1.27105
		14d -RNP + ART558 + AZD7648	-9.24	-7.43	-9.08	-8.58333	0.818142	-7.64	-5.64	-7.64	-6.97333	0.942809
		14d -RNP + ssODN	1.63	-2.21	-1.53	-0.703333	1.67311	0.99	-3.13	-1.99	-1.37667	1.737
		14d -RNP + ART558 + AZD7648 +ssODN	-1	-0.75	0.77	-0.326667	0.782148	-1.16	-0.9	0.13	-0.643333	0.557036
	HSPCs	Untreated	1.1	-2	0.9	0	1.41657	0.9	-1.8	0.9	0	1.27279
		1d -RNP	-8.3	-7.8	-7.8	-7.96667	0.235702	-8.5	-7.6	-8.3	-8.13333	0.385861
		1d -RNP + ART558 + AZD7648	-20.31	-20.57	-20.57	-20.4833	0.122565	-18.56	-19.86	-19.08	-19.1667	0.534249
		1d -RNP + ssODN	-5.45	-4.72	-1.3	-3.82333	1.80898	-4.98	-5.22	-1.06	-3.75333	1.90699
		1d -RNP + ART558 + AZD7648 +ssODN	-18.38	-18.1	-15.59	-17.3567	1.25444	-18.18	-16.22	-14.27	-16.2233	1.59625
		3d -RNP	-2.4	-5.2	-3.8	-3.8	1.1431	-2.5	-4.9	-4.2	-3.86667	1.00775
		3d -RNP + ART558 + AZD7648	-9.2	-9.66	-6.9	-8.58667	1.20735	-8.44	-8.21	-6.14	-7.59667	1.03429
		3d -RNP + ssODN	-0.68	-1.89	-0.92	-1.16333	0.523089	-0.6	-1.56	-1.08	-1.08	0.391918
		3d -RNP + ART558 + AZD7648 +ssODN	-8.21	-11.14	-6.96	-8.77	1.75182	-7.93	-10.23	-6.47	-8.21	1.54773
		144d -RNP	-2.2	-2.5	-1.1	-1.93333	0.601849	-2.6	-2.3	-1.4	-2.1	0.509902
		14d -RNP + ART558 + AZD7648	-3.22	-2.75	-3.69	-3.22	0.383753	-2.84	-2.37	-2.84	-2.68333	0.22156
		14d -RNP + ssODN	-0.44	-0.73	-0.73	-0.633333	0.136707	-0.24	-1.12	-1.41	-0.923333	0.497483
		14d -RNP + ART558 + AZD7648 +ssODN	-0.06	-2.57	-3.72	-2.11667	1.52819	0.8	-3.04	-3.43	-1.89	1.90877
Fig. 3e
			Wildtype								Indels								Targeted integration								DSBs, large deletions & other aberrations
			Rep. 1	Rep. 2	Rep. 3	Rep. 4	Rep. 5	Rep. 6	avg	std dev.	Rep. 1	Rep. 2	Rep. 3	Rep. 4	Rep. 5	Rep. 6	avg	std dev.	Rep. 1	Rep. 2	Rep. 3	Rep. 4	Rep. 5	Rep. 6	avg	std dev.	Rep. 1	Rep. 2	Rep. 3	Rep. 4	Rep. 5	Rep. 6	avg	std dev.
	RNP	CLEAR-time dPCR	1	1					1	0	99	99					99	0	0	0					0	0	0						0	0
		Porteus et al., 2023	1.5	1.5	1.2	1.5	2.5	2	1.7	0.428174	78	72.6	77.3	90.4	85.4	87.2	81.8167	6.26376	0	0	0	0	0	0	0	0	20.5	25.8	21.5	8.1	12.1	10.8	16.4667	6.4536
	RNP + ssODN	CLEAR-time dPCR	1	1					1	0	94	93					93.5	0.5	5	6					5.5	0.5	0						0	0
		Porteus et al., 2023	1.3	1.7	1.7	2.3	1.9	2.1	1.83333	0.319722	70.9	71.5	73.5	84.2	79.2	79.5	76.4667	4.84653	6.2	7.1	6.4	7.2	6.4	7	6.71667	0.393347	21.7	19.7	18.4	6.2	12.5	11.4	14.9833	5.40352
	RNP + ssODN + AZD7648	CLEAR-time dPCR	6	4					5	1	57	59					58	1	37	37					37	0	0						0	0
		Porteus et al., 2023	1	0.9	0.6	0.5	0.6	0.3	0.65	0.236291	27	26.7	26.2	31	29.7	30.3	28.4833	1.90212	41.4	40.1	42.5	42.1	38.7	39.5	40.7167	1.38373	30.6	32.4	30.7	26.4	30.9	29.9	30.15	1.83734

## Sheet: Figure 4
Fig. 4b		Extraction time point (hrs)	Wildtype					Indels					Large deletions					DSBs & other aberrations
			Rep. 1	Rep. 2	Rep. 3	Avg.	Std dev.	Rep. 1	Rep. 2	Rep. 3	Avg.	Std dev.	Rep. 1	Rep. 2	Rep. 3	Avg.	Std dev.	Rep. 1	Rep. 2	Rep. 3	Avg.	Std dev.
	RNP	Unedited	98.7	99.2	102	99.9667	1.4522	0.2	-0.1	-0.1	0	0.141421	1.1	0.8	-1.9	0	1.34907	0	0.1	-0.1	0	0.0816497
		0.08	96.7	96.7	98.6	97.3333	0.895669	0.4	0.2	0.2	0.266667	0.0942809	-0.7	-0.4	-2.4	-1.16667	0.880656	3.9	3.4	3.5	3.6	0.216025
		0.17	100.7	99.4	95.1	98.4	2.39305	0.2	-0.1	0.2	0.1	0.141421	-5.1	-3.5	0.5	-2.7	2.35514	4.3	4.3	4.1	4.23333	0.0942809
		0.33	94.7	92.2	94.4	93.7667	1.11455	0.2	0.2	0.2	0.2	2.77556e-17	-0.6	2	-0.3	0.366667	1.16142	5.4	5.6	5.9	5.63333	0.20548
		1	89	83.3	89.3	87.2	2.76043	1.9	2.2	2.2	2.1	0.141421	-3.7	1.8	-4.3	-2.06667	2.7451	12.1	12.6	13.6	12.7667	0.62361
		2	71.4	70.5	69.5	70.4667	0.77603	4.7	5.3	5.3	5.1	0.282843	0.9	1.3	2.2	1.46667	0.54365	23.2	22.5	23.1	22.9333	0.309121
		4	49.4	47.3	48.6	48.4333	0.865384	10.8	10	11.1	10.6333	0.46428	4.1	7	4.7	5.26667	1.24989	36.3	35.8	34.9	35.6667	0.579272
		8	25.5	26.6	26.2	26.1	0.454606	21.9	21.1	23	22	0.778888	15.2	14.9	13.4	14.5	0.787401	38.2	36.5	37.4	37.3667	0.694422
		12	14.9	16.2	16.3	15.8	0.637704	36.9	37.1	37.2	37.0667	0.124722	29.1	27.7	27.4	28.0667	0.74087	18.5	19.4	19.2	19.0333	0.385861
		24	15.3	15.5	16.2	15.6667	0.385861	50.8	51.4	51.1	51.1	0.244949	28.2	27.3	27	27.5	0.509902	5.6	6.1	5.5	5.73333	0.262467
		48	15.5	14.7	15.9	15.3667	0.498888	70.6	71.7	69.9	70.7333	0.74087	10.9	10.7	11.2	10.9333	0.20548	3.2	2.6	3.1	2.96667	0.262467
		72	13.9	14.5	13.8	14.0667	0.309121	74.7	74.9	73.7	74.4333	0.524934	9	8.2	10.1	9.1	0.778888	2.4	2.5	2.2	2.36667	0.124722
		96	13.8	14.1	16.1	14.6667	1.02089	81.1	80.5	80.7	80.7667	0.249444	3.1	3.4	1.1	2.53333	1.02089	2.2	2	2	2.06667	0.0942809
		168	14.2	12.9	15	14.0333	0.865384	82.4	81.9	81.3	81.8667	0.449691	2.7	4.5	2.9	3.36667	0.805536	0.6	0.8	0.8	0.733333	0.0942809
		336	14.2	15.8	14.2	14.7333	0.754247	83.9	83.4	82.9	83.4	0.408248	1.7	0.6	2.6	1.63333	0.817856	0.2	0.2	0.3	0.233333	0.0471405
	RNP + repair inhibitors	Unedited	100.9	98.9	100.2	100	0.828654	0	0	0	0	0	-0.9	1.1	-0.2	0	0.828654	-0.2	0	0.2	0	0.163299
		0.08	99.6	95.1	96.1	96.9333	1.92931	0	0	0	0	0	-4.6	-0.1	-1.1	-1.93333	1.92931	5	4.9	5.2	5.03333	0.124722
		0.17	94.2	95	95	94.7333	0.377124	0	0	0	0	0	0.2	-0.6	-0.6	-0.333333	0.377124	6	5.8	5.2	5.66667	0.339935
		0.33	95.3	94.2	94.5	94.6667	0.46428	0	0	0	0	0	-3.3	-2.2	-2.5	-2.66667	0.46428	8.3	8.1	7.7	8.03333	0.249444
		1	78.3	79.8	78.6	78.9	0.648074	0	0	0	0	0	-2	-3.4	-2.3	-2.56667	0.601849	24.2	22.7	24.1	23.6667	0.684755
		2	56.9	59.5	57.2	57.8667	1.16142	0	0	0.3	0.1	0.141421	-0.3	-2.9	-0.9	-1.36667	1.11156	43	42.7	44.5	43.4	0.787401
		4	33.8	31.7	33	32.8333	0.865384	0.5	0.5	0.5	0.5	0	3	5.1	3.7	3.93333	0.873053	63.6	62.2	62.2	62.6667	0.659966
		8	18.1	17.8	16.2	17.3667	0.834	1.4	1.4	1.8	1.53333	0.188562	6.8	7	8.2	7.33333	0.618241	74.5	72.9	73.9	73.7667	0.659966
		12	13.1	12.6	12.8	12.8333	0.20548	3	3.6	3.3	3.3	0.244949	15.1	14.9	14.9	14.9667	0.0942809	69.4	67.7	69.5	68.8667	0.825967
		24	14.5	14.2	13.8	14.1667	0.286744	7.8	7.4	8	7.73333	0.249444	23.2	24	23.7	23.6333	0.329983	55.5	53.8	54	54.4333	0.758654
		48	13.7	15.7	14.1	14.5	0.864099	47.3	47.7	48.2	47.7333	0.368179	29.8	27.4	28.5	28.5667	0.980929	8.9	9.2	9.5	9.2	0.244949
		72	14	14.6	14	14.2	0.282843	52.8	53.6	54.2	53.5333	0.573488	27.2	25.8	25.8	26.2667	0.659966	5.9	6.2	5.9	6	0.141421
		96	15.1	14.6	14.9	14.8667	0.20548	63.5	62.3	62.3	62.7	0.565685	16	17.7	17.5	17.0667	0.758654	5.4	5.2	5.4	5.33333	0.0942809
		168	15.7	15.9	15.8	15.8	0.0816497	71.6	70	75.8	72.4667	2.44586	9.7	11.2	5.5	8.8	2.41247	2.9	3.1	2.9	2.96667	0.0942809
		336	17.5	16.6	17.9	17.3333	0.54365	75.6	75.5	73.9	75	0.778888	6.2	7.2	7.5	6.96667	0.555778	0.7	0.7	0.6	0.666667	0.0471405
Fig. 4d	Condition	Peak DSB frequency (%)			Peak allele frequency time (hrs)
		Lower	Mean	Upper
	RNP	38.0287	37.9838	37.9384	3.92
	RNP + repair inhibitors	73.4327	73.4066	73.38	6.48
		Model fitting (Coefficient of determination, R2)
	Allele type	RNP Only	RNP + repair inhibitors
	Wildtype	0.990628	0.99713
	DSB	0.954981	0.992349
	Indel	0.996629	0.99415
	Large deletions	0.965272	0.981472
Fig. 4f	Condition	Allele	Peak allele rate (% per min)			Peak allele rate time (hrs)
			Lower	Mean	Upper
	RNP	Wildtype	-0.3495	-0.3489	-0.3483	1.08
		Indels	0.0668	0.0668	0.0668	3.93
		Large deletions	0.041	0.0412	0.0413	3.93
		DSBs	0.314	0.3134	0.3127	0.95
	RNP + repair inhibitors	Wildtype	-0.4387	-0.4388	-0.4389	1.28
		Indels	0.0062	0.0062	0.0063	6.5
		Large deletions	0.0211	0.0211	0.0212	6.5
		DSBs	0.4313	0.4314	0.4315	1.25
Fig. 4g	Condition	Peak precise repair allele frequency (%)			Peak allele frequency time (hrs)
		Lower	Mean	Upper
	RNP	31.1692	31.2662	31.3626	5.82
	RNP + repair inhibitors	16.2867	16.332	16.3769	8.87
	Condition	Peak precise allele rate (% per min)			Peak allele frequency time (hrs)
		Lower	Mean	Upper
	RNP	0.172325	0.173493	0.174656	2.02
	RNP + repair inhibitors	0.0675438	0.0681422	0.0687385	2.43
Fig. 4h	Allele type	Time to reach 100% alleles (hrs)
		Lower	Mean	Upper
	DSB	3.69	3.68	3.67
	Precise repair	6.32	6.27	6.23
Fig. 4i	Allele type	Peak recurrent allele frequency (hrs)
		Cleavage/repair 1	Cleavage/repair 2	Cleavage/repair 3	Cleavage/repair 4	Cleavage/repair 5+
	DSB	2.67	5.6	8.53	11.5	N/A
	Precise repair	4.05	7.12	10.1	13.07	N/A
Fig. 4j	Rate Coefficients
		RNP			RNP + repair inhibitors
		Lower	Mean	Upper	Lower	Mean	Upper
	k_dsb	0.624654	0.629803	0.634953	0.624654	0.629803	0.634953
	k_pr	0.548711	0.554126	0.559541	0.141587	0.143105	0.144623
	k_in	0.105344	0.105459	0.105575	0.00508298	0.00510262	0.00512227
	k_ld	0.0647594	0.0650059	0.0652524	0.0172123	0.0172563	0.0173004
	delay	0.920481	0.931705	0.942929	0.920481	0.931705	0.942929
Fig. 4k	Activity	DSB half-life (hrs)
		RNP			RNP + inhibitors
		Rep. 1	Rep. 2	Rep. 3	Rep. 1	Rep. 2	Rep. 3
	DSB generation	1.10965	1.10058	1.09165	1.10965	1.10058	1.09165
	DSB resolution	0.964293	0.956604	0.949037	4.22954	4.18911	4.14945
Fig. 4l		Repair likelihood (%)
		RNP			RNP + repair inhbitors
		Rep. 1	Rep. 2	Rep. 3	Rep. 1	Rep. 2	Rep. 3
	Precise repair	0.763356	0.764743	0.766108	0.226665	0.227222	0.227769
	Indels	0.146552	0.145543	0.144551	0.00813728	0.00810193	0.00806716
	Large deletions	0.0900921	0.0897139	0.0893417	0.0275549	0.0273996	0.0272468
	Unresolved	0	0	0	0.460771	0.464339	0.467907
Fig. 4m		Double strand breaks per repair product
		RNP			RNP + inhibitors
		Rep. 1	Rep. 2	Rep. 3	Rep. 1	Rep. 2	Rep. 3
	Precise repair	1.31	1.30763	1.3053	1.15747	1.15624	1.15504
	Indels	6.82352	6.8708	6.91799	32.2414	32.4272	32.6116
	Large deletions	11.0998	11.1465	11.193	9.52124	9.58858	9.65559

## Sheet: Figure 5
		CD34 K562 dPCR
Fig. 5a		Extraction time point (hrs)	Wildtype					Indels					Large deletions					Targeted integration					DSBs & other aberrations
			Rep. 1	Rep. 2	Rep. 3	Avg.	Std dev.	Rep. 1	Rep. 2	Rep. 3	Avg.	Std dev.	Rep. 1	Rep. 2	Rep. 3	Avg.	Std dev.	Rep. 1	Rep. 2	Rep. 3	Avg.	Std dev.	Rep. 1	Rep. 2	Rep. 3	Avg.	Std dev.
	SpCas9	Unedited	98.2	99.2	102.6	100	1.88326	-0.1	0.1	-0.1	-0.0333333	0.0942809	1.8	0.7	-2.5	0	1.82392	0	0	0	0	0	0.1	0	-0.1	0	0.0816497
		0.08	89.9	86.1	86.2	87.4	1.76824	0.2	-0.1	-0.1	0	0.141421	-4.3	-1.3	-0.7	-2.1	1.5748	0	0	0	0	0	14.2	15.3	14.6	14.7	0.454606
		0.17	88.3	89.6	84.3	87.4	2.25536	-0.1	-0.1	0.2	0	0.141421	-4.5	-5.9	0.1	-3.43333	2.56298	0	0	0	0	0	16.2	16.3	15.4	15.9667	0.402768
		0.33	87.8	90	89.9	89.2333	1.01434	0.1	-0.1	-0.1	-0.0333333	0.0942809	-1.2	-3.2	-2.9	-2.43333	0.880656	0	0	0	0	0	13.3	13.2	13	13.1667	0.124722
		1	83.7	82.1	84.1	83.3	0.864099	1	1	1.2	1.06667	0.0942809	-3.6	-1.8	-3.8	-3.06667	0.899383	0	0	0	0	0	19	18.7	18.5	18.7333	0.20548
		2	69.7	69.4	69.6	69.5667	0.124722	5.5	5.9	6.1	5.83333	0.249444	-2	-3.2	-2.1	-2.43333	0.54365	0	0	0	0	0	26.8	27.8	26.4	27	0.588784
		4	48.8	48.1	48.4	48.4333	0.286744	16.6	15.8	15.9	16.1	0.355903	0.9	3.6	1.9	2.13333	1.11455	0	0	0	0	0	33.7	32.5	33.9	33.3667	0.618241
		8	28.2	27.5	27.8	27.8333	0.286744	30	31.1	30.2	30.4333	0.478423	9.2	8.2	9.2	8.86667	0.471405	0	0	0	0	0	32.7	33.2	32.7	32.8667	0.235702
		12	17.4	18.1	17.6	17.7	0.294392	38.1	38.4	39	38.5	0.374166	16.3	16.1	15	15.8	0.571548	0	0	0	0	0	28.2	27.4	28.4	28	0.432049
		24	9.9	10.3	9.7	9.96667	0.249444	53.3	54	53.4	53.5667	0.309121	12.8	12	13	12.6	0.432049	0	0	0	0	0	24	23.7	23.9	23.8667	0.124722
		48	5.7	5.2	5.6	5.5	0.216025	71.5	73	73.9	72.8	0.989949	14	12.7	11.5	12.7333	1.02089	0	0	0	0	0	8.8	9	8.9	8.9	0.0816497
		72	6	5.9	6	5.96667	0.0471405	73.7	76.4	73.6	74.5667	1.29701	13.7	10.6	12.8	12.3667	1.30213	0	0	0	0	0	6.6	7	7.6	7.06667	0.410961
		96	5.7	5.8	5.2	5.56667	0.262467	78.3	78.5	80	78.9333	0.758654	9.5	8.9	8.2	8.86667	0.531246	0	0	0	0	0	6.5	6.9	6.6	6.66667	0.169967
		168	5.8	6.6	7.9	6.76667	0.865384	82.1	77.1	79.5	79.5667	2.04179	7.5	9.6	7.3	8.13333	1.0403	0	0	0	0	0	4.7	6.7	5.3	5.56667	0.837987
		336	6	6.2	5.9	6.03333	0.124722	82.9	87.4	82.7	84.3333	2.17	6.7	2	7.2	5.3	2.34236	0	0	0	0	0	4.3	4.5	4.1	4.3	0.163299
	SpCas9 + TIEs	Unedited	98.2	99.2	102.6	100	1.88326	-0.1	0.1	-0.1	-0.0333333	0.0942809	1.8	0.7	-2.5	0	1.82392	0	0	0	0	0	0.1	0	-0.1	0	0.0816497
		0.08	88.3	83.8	85.7	85.9333	1.84451	-0.1	0	-0.1	-0.0666667	0.0471405	-3.9	-0.1	-1.2	-1.73333	1.59652	0	0	0	0	0	15.7	16.3	15.5	15.8333	0.339935
		0.17	91	91.2	89.7	90.6333	0.664998	-0.1	-0.1	0.2	0	0.141421	-3.4	-4.7	-3.7	-3.93333	0.555778	0	0	0	0	0	12.5	13.6	13.8	13.3	0.571548
		0.33	85.4	88.4	84.9	86.2333	1.5456	-0.1	0.2	-0.1	0	0.141421	-1	-4.1	-0.6	-1.9	1.56418	0	0	0	0	0	15.7	15.5	15.8	15.6667	0.124722
		1	79.1	75.1	80.4	78.2	2.25536	0	0	0	0	0	-3.6	0.4	-4.6	-2.6	2.16025	0	0	0	0	0	24.5	24.6	24.3	24.4667	0.124722
		2	63.2	62.9	62.5	62.8667	0.286744	0	0.2	0	0.0666667	0.0942809	-2.7	-3.1	-1.4	-2.4	0.725718	0	0	0	0	0	39.5	39.9	39	39.4667	0.368179
		4	47.7	44.8	45.1	45.8667	1.30213	0.2	0.4	0.4	0.333333	0.0942809	-2.1	-0.7	0.4	-0.8	1.02307	0	0	0	0	0	54.2	55.4	54.1	54.5667	0.590668
		8	23.1	23.4	22.9	23.1333	0.20548	0.9	0.9	0.7	0.833333	0.0942809	4.9	5.4	5.3	5.2	0.216025	0	0	0	0	0	71.1	70.3	71.1	70.8333	0.377124
		12	14.5	15.1	14.5	14.7	0.282843	2.4	2.1	2.6	2.36667	0.20548	8.3	7.9	7.7	7.96667	0.249444	0	0	0	0	0	74.8	74.9	75.3	75	0.216025
		24	7.6	9.4	8.5	8.5	0.734847	10	11.8	10.9	10.9	0.734847	14.9	9.9	13	12.6	2.06074	0	0	0	0	0	67.5	68.9	67.7	68.0333	0.618241
		48	5.1	4.8	5.6	5.16667	0.329983	49.3	49.1	50.5	49.6333	0.618241	24	23.3	22.5	23.2667	0.612826	0	0	0	0	0	21.5	22.9	21.4	21.9333	0.684755
		72	4.8	4.5	4.3	4.53333	0.20548	57.2	58.9	56.8	57.6333	0.910433	21.7	19.7	22.9	21.4333	1.31993	0	0	0	0	0	16.3	16.9	16	16.4	0.374166
		96	5.6	5.6	5.1	5.43333	0.235702	62.3	62.1	62.8	62.4	0.294392	18.9	18.3	18.2	18.4667	0.309121	0	0	0	0	0	13.2	14	13.9	13.7	0.355903
		168	8	8.3	8.9	8.4	0.374166	65.2	67.3	66.6	66.3667	0.873053	16.9	14.6	14.7	15.4	1.06145	0	0	0	0	0	9.9	9.8	9.8	9.83333	0.0471405
		336	9.3	9.1	9.3	9.23333	0.0942809	71.5	72.3	73.6	72.4667	0.865384	13.3	12.3	10.6	12.0667	1.11455	0	0	0	0	0	5.9	6.3	6.5	6.23333	0.249444
	SpCas9 + ssODN	Unedited	98.2	99.2	102.6	100	1.88326	-0.1	0.1	-0.1	-0.0333333	0.0942809	1.8	0.7	-2.5	0	1.82392	0	0	0	0	0	0.1	0	-0.1	0	0.0816497
		0.08	87.9	84.7	89	87.2	1.82392	0.3	-0.1	-0.2	0	0.216025	-4.9	0.1	-5.1	-3.3	2.40555	0.1	0.1	0.1	0.1	1.38778e-17	16.6	15.3	16.2	16.0333	0.54365
		0.17	87.8	91.2	90.5	89.8333	1.46591	-0.1	-0.1	0.1	-0.0333333	0.0942809	-1.5	-4.8	-5.5	-3.93333	1.7442	0	0.1	0	0.0333333	0.0471405	13.7	13.7	14.9	14.1	0.565685
		0.33	88.5	88.9	86.4	87.9333	1.09646	-0.1	0	-0.1	-0.0666667	0.0471405	-4.9	-5.8	-2.8	-4.5	1.25698	0	0.1	0.1	0.0666667	0.0471405	16.5	16.8	16.4	16.5667	0.169967
		1	82.2	81.8	80.5	81.5	0.725718	0.9	0.8	0.8	0.833333	0.0471405	-3.2	-3.2	-1.7	-2.7	0.707107	0.2	0.1	0.1	0.133333	0.0471405	19.9	20.4	20.3	20.2	0.216025
		2	63.8	65.1	64.1	64.3333	0.555778	6.6	7.4	7.3	7.1	0.355903	-2.5	-4.7	-2.9	-3.36667	0.956847	0.5	0.4	0.5	0.466667	0.0471405	31.7	31.8	31	31.5	0.355903
		4	45.4	46.2	43.9	45.1667	0.953357	17	17.3	17.8	17.3667	0.329983	1.3	-0.1	1.3	0.833333	0.659966	2.6	2.6	3	2.73333	0.188562	33.8	34	34	33.9333	0.0942809
		8	25.9	25.6	28.2	26.5667	1.16142	29.4	30	31.4	30.2667	0.837987	6.8	6.7	1.9	5.13333	2.28668	8.3	8.8	7.6	8.23333	0.492161	29.6	29	30.9	29.8333	0.793025
		12	18.3	16.8	17	17.3667	0.664998	39	37.4	40	38.8	1.07083	8.4	10.3	7.1	8.6	1.31403	10.9	11.4	11.2	11.1667	0.20548	23.4	24	24.6	24	0.489898
		24	10.3	9.3	10.1	9.9	0.432049	46.6	47.5	45.8	46.6333	0.694422	10.3	10.7	11.5	10.8333	0.498888	16.5	16.7	17	16.7333	0.20548	16.3	15.9	15.6	15.9333	0.286744
		48	6.1	5.3	6.1	5.83333	0.377124	51.4	49.3	52.6	51.1	1.36382	11.1	13.5	9.5	11.3667	1.64384	23.1	23.6	23.4	23.3667	0.20548	8.4	8.3	8.3	8.33333	0.0471405
		72	4.4	4.2	3.8	4.13333	0.249444	58.1	57.8	57.8	57.9	0.141421	6.8	6.4	6.4	6.53333	0.188562	26	27	27	26.6667	0.471405	5	4.9	5.4	5.1	0.216025
		96	8.5	6.8	6.6	7.3	0.852447	54.2	54.7	59.2	56.0333	2.24846	3.7	5.8	3.1	4.2	1.15758	30.1	29.7	28	29.2667	0.910433	3.5	3.1	3.2	3.26667	0.169967
		168	7.2	8.2	6.9	7.43333	0.555778	59.7	57.8	59.4	58.9667	0.834	-0.4	1.3	1.1	0.666667	0.758654	31.5	31.1	30.9	31.1667	0.249444	1.9	1.6	1.6	1.7	0.141421
		336	9.6	8.7	8.2	8.83333	0.579272	50.1	53.8	56.2	53.3667	2.50909	8.8	5.1	1.9	5.26667	2.81938	31	32	33	32	0.816497	0	0.2	0.4	0.2	0.163299
	SpCas9 + TIEs + ssODN	Unedited	98.2	99.2	102.6	100	1.88326	-0.1	0.1	-0.1	-0.0333333	0.0942809	1.8	0.7	-2.5	0	1.82392	0	0	0	0	0	0.1	0	-0.1	0	0.0816497
		0.08	83.2	85.3	85.8	84.7667	1.12645	-0.1	0.1	0	0	0.0816497	-0.4	-2	-2.8	-1.73333	0.997775	0.2	0	0.1	0.1	0.0816497	17.1	16.6	16.9	16.8667	0.20548
		0.17	87.9	90.1	90.9	89.6333	1.26842	0.3	0.1	0.1	0.166667	0.0942809	-2.9	-5	-5.5	-4.46667	1.12645	0.1	0	0	0.0333333	0.0471405	14.6	14.7	14.4	14.5667	0.124722
		0.33	84.1	86.8	86.3	85.7333	1.17284	-0.1	-0.3	-0.2	-0.2	0.0816497	-1.2	-4.6	-2.4	-2.73333	1.40791	0.2	0.3	0.2	0.233333	0.0471405	17	17.9	16.2	17.0333	0.694422
		1	74	81.2	78.2	77.8	2.95296	0.3	-0.1	-0.2	0	0.216025	2	-5.1	-2.3	-1.8	2.92005	0.1	0.1	0.1	0.1	1.38778e-17	23.7	24	24.1	23.9333	0.169967
		2	56.1	56.7	57.5	56.7667	0.573488	-0.1	0.3	0	0.0666667	0.169967	-2.1	-2.8	-3.3	-2.73333	0.492161	0.2	0.1	0.2	0.166667	0.0471405	45.8	45.8	45.6	45.7333	0.0942809
		4	39.7	42.4	42.5	41.5333	1.29701	0	-1.2	-0.9	-0.7	0.509902	0.5	-1.6	-3.2	-1.43333	1.51511	1.8	1.9	1.8	1.83333	0.0471405	57.9	58.5	59.8	58.7333	0.793025
		8	21	23.5	22.3	22.2667	1.02089	2.7	2.4	0.5	1.86667	0.974109	1.6	0	1.9	1.16667	0.834	7.1	6.8	7.5	7.13333	0.286744	67.5	67.3	67.7	67.5	0.163299
		12	12.3	11.8	11.7	11.9333	0.262467	2.9	4	3.2	3.36667	0.46428	5.4	4.5	4.4	4.76667	0.449691	13.2	13	12.8	13	0.163299	66.2	66.7	68	66.9667	0.758654
		24	6.3	7	6.6	6.63333	0.286744	3.3	3.5	3.9	3.56667	0.249444	14.4	11.8	15.1	13.7667	1.4197	27.2	27.4	25.8	26.8	0.711805	48.8	50.4	48.6	49.2667	0.805536
		48	5	5.1	6.3	5.46667	0.590668	15.3	16.1	15.3	15.5667	0.377124	19.5	17.7	19.5	18.9	0.848528	46.7	47.8	46.6	47.0333	0.54365	13.5	13.3	12.3	13.0333	0.524934
		72	3	3.2	2.9	3.03333	0.124722	20.2	19.2	19.7	19.7	0.408248	17.6	15.8	17.5	16.9667	0.825967	53	55	54	54	0.816497	6.3	6.8	6.1	6.4	0.294392
		96	7.2	6.1	5.4	6.23333	0.74087	20.6	20.4	22	21	0.711805	7.9	8.9	7.8	8.2	0.496655	59.4	59.6	60.2	59.7333	0.339935	5	5	4.6	4.86667	0.188562
		168	9.9	6.5	7.7	8.03333	1.40791	21.4	17.6	24.8	21.2667	2.9409	2	5.2	4.1	3.76667	1.32749	63.7	67.6	60.8	64.0333	2.78608	3	3.2	2.6	2.93333	0.249444
		336	13.1	12.1	9.6	11.6	1.47196	12	17.6	18	15.8667	2.73902	6.6	1.3	3.2	3.7	2.19241	67	67	67	67	0	1.7	1.6	1.7	1.66667	0.0471405
	PsCas9	Unedited	98.2	99.2	102.6	100	1.88326	-0.1	0.1	-0.1	-0.0333333	0.0942809	1.8	0.7	-2.5	0	1.82392	0	0	0	0	0	0.1	0	-0.1	0	0.0816497
		0.08	89.9	86.1	86.2	87.4	1.76824	0.2	-0.1	-0.1	0	0.141421	-4.3	-1.3	-0.7	-2.1	1.5748	0	0	0	0	0	14.2	15.3	14.6	14.7	0.454606
		0.17	88.3	89.6	84.3	87.4	2.25536	-0.1	-0.1	0.2	0	0.141421	-4.5	-5.9	0.1	-3.43333	2.56298	0	0	0	0	0	16.2	16.3	15.4	15.9667	0.402768
		0.33	87.8	90	89.9	89.2333	1.01434	0.1	-0.1	-0.1	-0.0333333	0.0942809	-1.2	-3.2	-2.9	-2.43333	0.880656	0	0	0	0	0	13.3	13.2	13	13.1667	0.124722
		1	83.7	82.1	84.1	83.3	0.864099	1	1	1.2	1.06667	0.0942809	-3.6	-1.8	-3.8	-3.06667	0.899383	0	0	0	0	0	19	18.7	18.5	18.7333	0.20548
		2	69.7	69.4	69.6	69.5667	0.124722	5.5	5.9	6.1	5.83333	0.249444	-2	-3.2	-2.1	-2.43333	0.54365	0	0	0	0	0	26.8	27.8	26.4	27	0.588784
		4	48.8	48.1	48.4	48.4333	0.286744	16.6	15.8	15.9	16.1	0.355903	0.9	3.6	1.9	2.13333	1.11455	0	0	0	0	0	33.7	32.5	33.9	33.3667	0.618241
		8	28.2	27.5	27.8	27.8333	0.286744	30	31.1	30.2	30.4333	0.478423	9.2	8.2	9.2	8.86667	0.471405	0	0	0	0	0	32.7	33.2	32.7	32.8667	0.235702
		12	17.4	18.1	17.6	17.7	0.294392	38.1	38.4	39	38.5	0.374166	16.3	16.1	15	15.8	0.571548	0	0	0	0	0	28.2	27.4	28.4	28	0.432049
		24	9.9	10.3	9.7	9.96667	0.249444	53.3	54	53.4	53.5667	0.309121	12.8	12	13	12.6	0.432049	0	0	0	0	0	24	23.7	23.9	23.8667	0.124722
		48	5.7	5.2	5.6	5.5	0.216025	71.5	73	73.9	72.8	0.989949	14	12.7	11.5	12.7333	1.02089	0	0	0	0	0	8.8	9	8.9	8.9	0.0816497
		72	6	5.9	6	5.96667	0.0471405	73.7	76.4	73.6	74.5667	1.29701	13.7	10.6	12.8	12.3667	1.30213	0	0	0	0	0	6.6	7	7.6	7.06667	0.410961
		96	5.7	5.8	5.2	5.56667	0.262467	78.3	78.5	80	78.9333	0.758654	9.5	8.9	8.2	8.86667	0.531246	0	0	0	0	0	6.5	6.9	6.6	6.66667	0.169967
		168	5.8	6.6	7.9	6.76667	0.865384	82.1	77.1	79.5	79.5667	2.04179	7.5	9.6	7.3	8.13333	1.0403	0	0	0	0	0	4.7	6.7	5.3	5.56667	0.837987
		336	6	6.2	5.9	6.03333	0.124722	82.9	87.4	82.7	84.3333	2.17	6.7	2	7.2	5.3	2.34236	0	0	0	0	0	4.3	4.5	4.1	4.3	0.163299
	PsCas9 + TIEs	Unedited	98.2	99.2	102.6	100	1.88326	-0.1	0.1	-0.1	-0.0333333	0.0942809	1.8	0.7	-2.5	0	1.82392	0	0	0	0	0	0.1	0	-0.1	0	0.0816497
		0.08	99	96.5	98.3	97.9333	1.05304	-0.1	-0.1	0.2	0	0.141421	-2.2	0.3	-1.7	-1.2	1.08012	0	0	0	0	0	3.3	3.3	3.3	3.3	4.44089e-16
		0.17	100.7	97.7	100.7	99.7	1.41421	-0.1	0.2	0.2	0.1	0.141421	-3.4	-0.4	-3.7	-2.5	1.48997	0	0	0	0	0	2.7	2.5	2.8	2.66667	0.124722
		0.33	104.5	100	100.9	101.8	1.94422	0.2	-0.1	0.2	0.1	0.141421	-8	-3	-3.8	-4.93333	2.19292	0	0	0	0	0	3.3	3	2.7	3	0.244949
		1	96	98.7	96.1	96.9333	1.24989	0.4	0.2	0.4	0.333333	0.0942809	-1.1	-3.9	-0.7	-1.9	1.42361	0	0	0	0	0	4.7	5.1	4.2	4.66667	0.368179
		2	93.3	93.9	93.5	93.5667	0.249444	1.2	1.4	1.6	1.4	0.163299	-1.2	-2	-2.1	-1.76667	0.402768	0	0	0	0	0	6.7	6.7	7	6.8	0.141421
		4	86.5	88.4	85.8	86.9	1.09848	3.8	4.5	4.7	4.33333	0.385861	-1.4	-3.6	-1.7	-2.23333	0.974109	0	0	0	0	0	11.1	10.7	11.2	11	0.216025
		8	68.5	66.9	66.5	67.3	0.864099	11.5	12.1	12.3	11.9667	0.339935	3.2	4.8	4.8	4.26667	0.754247	0	0	0	0	0	16.7	16.1	16.4	16.4	0.244949
		12	55.9	55.2	48.2	53.1	3.47659	20.4	20.2	24.9	21.8333	2.17	6.9	7.1	10.4	8.13333	1.60485	0	0	0	0	0	16.7	17.5	16.5	16.9	0.432049
		24	38.1	36.5	38.9	37.8333	0.997775	41.5	41	41.4	41.3	0.216025	6.9	8.8	7.1	7.6	0.852447	0	0	0	0	0	13.5	13.7	12.6	13.2667	0.478423
		48	27.2	26.1	27.3	26.8667	0.54365	60.3	57.6	61.1	59.6667	1.49741	6.7	10.8	6.2	7.9	2.06074	0	0	0	0	0	5.9	5.5	5.4	5.6	0.216025
		72	21.3	20.5	20.4	20.7333	0.402768	70.6	70.3	70.5	70.4667	0.124722	4.8	5.7	6.4	5.63333	0.654896	0	0	0	0	0	3.3	3.5	2.6	3.13333	0.385861
		96	26.2	27.5	25.2	26.3	0.94163	63.8	66.6	63.7	64.7	1.34412	7.4	2.5	7.9	5.93333	2.4363	0	0	0	0	0	2.6	3.4	3.1	3.03333	0.329983
		168	26.5	28.5	26.8	27.2667	0.880656	68	68.5	67.5	68	0.408248	4.4	1.2	4.2	3.26667	1.46363	0	0	0	0	0	1.2	1.8	1.5	1.5	0.244949
		336	26.6	27.9	27.2	27.2333	0.531246	69.1	71.9	67.8	69.6	1.71075	2.6	-1.3	3.1	1.46667	1.96695	0	0	0	0	0	1.7	1.5	2	1.73333	0.20548
	PsCas9 + ssODN	Unedited	98.2	99.2	102.6	100	1.88326	-0.1	0.1	-0.1	-0.0333333	0.0942809	1.8	0.7	-2.5	0	1.82392	0	0	0	0	0	0.1	0	-0.1	0	0.0816497
		0.08	97.7	96	102.7	98.8	2.84371	-0.1	-0.1	0.2	0	0.141421	-0.4	1.1	-6.3	-1.86667	3.19409	0	0	0	0	0	2.7	3	3.5	3.06667	0.329983
		0.17	104.5	95.6	96	98.7	4.10447	-0.1	0.2	0.2	0.1	0.141421	-7.4	1.3	0.3	-1.93333	3.88702	0	0	0	0	0	2.9	3	3.5	3.13333	0.262467
		0.33	93.5	97	101.1	97.2	3.10591	-0.1	-0.1	-0.1	-0.1	1.38778e-17	2.9	-1	-4.4	-0.833333	2.98254	0	0	0	0	0	3.6	4.1	3.3	3.66667	0.329983
		1	91.6	94.4	100.8	95.6	3.85054	0.2	-0.1	0.2	0.1	0.141421	0.1	-2.6	-8.8	-3.76667	3.72589	0	0	0	0	0	8.1	8.3	7.8	8.06667	0.20548
		2	86.4	83.8	86.4	85.5333	1.22565	-0.1	0	0.2	0.0333333	0.124722	-1.9	0.2	-2	-1.23333	1.01434	0	0	0	0	0	15.5	16	15.4	15.6333	0.262467
		4	70.3	75.4	72.2	72.6333	2.10449	0.6	0.2	0.4	0.4	0.163299	3.8	-1.9	0.5	0.8	2.33666	1	1	1	1	0	25.4	26.3	26.9	26.2	0.616441
		8	53.1	54.5	56.9	54.8333	1.56915	0.8	0.6	0.6	0.666667	0.0942809	5.6	4.9	1.7	4.06667	1.69771	4	3	3	3.33333	0.471405	40.5	40	40.8	40.4333	0.329983
		12	40.6	42.6	41.7	41.6333	0.817856	2.5	1.9	1.8	2.06667	0.309121	13.4	12.7	12.2	12.7667	0.492161	6	6	4	5.33333	0.942809	43.4	42.9	44.3	43.5333	0.579272
		24	28.2	29.1	29.9	29.0667	0.694422	8.7	7.6	9.8	8.7	0.898146	15.1	16.9	12.3	14.7667	1.89268	10.9	10.5	10.8	10.7333	0.169967	48	46.5	48	47.5	0.707107
		48	23.5	24.4	23.2	23.7	0.509902	46	45.2	43	44.7333	1.26842	17.8	16.7	21.3	18.6	1.96129	17.2	17.6	17	17.2667	0.249444	12.7	13.7	12.6	13	0.496655
		72	22.4	22.5	22.7	22.5333	0.124722	52.5	53.8	52.8	53.0333	0.555778	16.8	15.1	15.9	15.9333	0.694422	20	21	20	20.3333	0.471405	8.3	8.6	8.6	8.5	0.141421
		96	24.1	24.7	26.2	25	0.883176	53.2	53.7	51.6	52.8333	0.895669	15.7	14.7	14.9	15.1	0.432049	23.8	23.3	23.3	23.4667	0.235702	7	6.8	7.3	7.03333	0.20548
		168	26.5	27.8	26	26.7667	0.758654	56.5	56.4	54.5	55.8	0.920145	11.7	10.7	14	12.1333	1.38163	25.9	25.2	26.6	25.9	0.571548	5.4	5.1	5.4	5.3	0.141421
		336	29.2	29.3	29.9	29.4667	0.309121	58	59	62.4	59.8	1.88326	9.8	8.1	4.5	7.46667	2.20958	27	28	27	27.3333	0.471405	2.9	3.6	3.2	3.23333	0.286744
	PsCas9 + TIEs + ssODN	Unedited	98.2	99.2	102.6	100	1.88326	-0.1	0.1	-0.1	-0.0333333	0.0942809	1.8	0.7	-2.5	0	1.82392	0	0	0	0	0	0.1	0	-0.1	0	0.0816497
		0.08	101	96	97	98	2.16025	-0.2	-0.1	0	-0.1	0.0816497	-5	-0.1	-0.7	-1.93333	2.18225	0.3	0.2	0.1	0.2	0.0816497	3.8	3.9	3.6	3.76667	0.124722
		0.17	97.2	99.2	97.9	98.1	0.828654	1.5	0.1	0.1	0.566667	0.659966	-2.5	-2.6	-2	-2.36667	0.262467	0.1	0.1	0.2	0.133333	0.0471405	3.6	3.2	3.9	3.56667	0.286744
		0.33	92	97.5	95.5	95	2.27303	7.4	0	-0.2	2.4	3.53648	-3.9	-3.2	-0.6	-2.56667	1.4197	0.2	0.3	0.1	0.2	0.0816497	4.4	5.4	5.1	4.96667	0.418994
		1	89.3	88.8	92.3	90.1333	1.5456	-0.5	-0.2	-0.3	-0.333333	0.124722	0	-0.6	-3.6	-1.4	1.5748	0.4	0.2	0.2	0.266667	0.0942809	10.8	11.9	11.4	11.3667	0.449691
		2	76.7	74.9	75.6	75.7333	0.74087	-0.3	-0.2	-0.4	-0.3	0.0816497	-1.8	-1.5	-1.9	-1.73333	0.169967	0.5	0.4	0.3	0.4	0.0816497	24.8	26.4	26.3	25.8333	0.731817
		4	59.4	62.4	63.9	61.9	1.87083	-0.4	-0.8	-0.5	-0.566667	0.169967	1.9	-1	-2.5	-0.533333	1.82635	1.1	1.3	1	1.13333	0.124722	38	38.1	38	38.0333	0.0471405
		8	38.4	41	36.7	38.7	1.76824	1.9	3	1.8	2.23333	0.54365	1	1	4	2	1.41421	4.1	3.3	3.6	3.66667	0.329983	54.5	51.7	53.8	53.3333	1.18977
		12	25.7	26.1	27.5	26.4333	0.771722	4.7	2.9	3.2	3.6	0.787401	6.8	6.5	6.7	6.66667	0.124722	7.2	7.4	6.7	7.1	0.294392	55.6	57.1	55.9	56.2	0.648074
		24	16	19.2	17	17.4	1.33666	4.2	1.6	2.4	2.73333	1.0873	12.7	12.7	12	12.4667	0.329983	19	19.6	19.6	19.4	0.282843	48	46.9	49	47.9667	0.857645
		48	14.7	17.6	14.7	15.6667	1.36707	16.2	8.9	15.3	13.4667	3.24996	19.1	23.7	18.7	20.5	2.26863	36	36.5	37.2	36.5667	0.492161	13.9	13.3	14.1	13.7667	0.339935
		72	10.8	10.4	10	10.4	0.326599	22.2	20.5	20.4	21.0333	0.825967	13.4	15.3	15.3	14.6667	0.895669	46	46	47	46.3333	0.471405	7.5	7.8	7.5	7.6	0.141421
		96	13.6	15.5	14.2	14.4333	0.793025	17.6	24.9	21.8	21.4333	2.99147	12.3	3.5	9	8.26667	3.62981	52.2	51.4	50.3	51.3	0.778888	4.4	4.7	4.7	4.6	0.141421
		168	16.5	16	18.1	16.8667	0.895669	18.1	15.1	18.4	17.2	1.48997	6.6	10.8	4.5	7.3	2.61916	56.6	55.6	56.6	56.2667	0.471405	2.2	2.5	2.4	2.36667	0.124722
		336	19.5	19.6	18	19.0333	0.731817	20	14.6	18.8	17.8	2.31517	2.5	6.5	4.8	4.6	1.63911	57	58	58	57.6667	0.471405	0.9	1.3	0.6	0.933333	0.286744
Fig. 5b	Model Coefficient of determination (R2)
		SpCas9	SpCas9 + TIEs	SpCas9 + ssODN	SpCas9 + TIEs + ssODN	PsCas9	PsCas9 + TIEs	PsCas9 + ssODN	PsCas9 + TIEs + ssODN
	Wildtype	0.996332	0.995831	0.996463	0.994923	0.987471	0.997652	0.989627	0.998824
	DSB	0.9146	0.995641	0.969731	0.997044	0.909754	0.997279	0.954893	0.997864
	Indel	0.987765	0.963859	0.979568	0.895441	0.999372	0.985157	0.977163	0.640862
	Large deletions	0.899353	0.950575	0.99883	0.976014	0.874417	0.893324	0.99883	0.985668
	Targeted integration	NA	NA	0.99883	0.999199	NA	NA	0.99883	0.999199
Fig. 5c		DSB half-life (hrs)
	DSB half-life	SpCas9 RNP			SpCas9 RNP + inhibitors			SpCas9 RNP + ssODN			SpCas9 RNP + ssODN + IN			PsCas9 RNP			PsCas9 RNP + inhibitors			PsCas9 RNP + ssODN			PsCas9 RNP + ssODN + IN
		Rep. 1	Rep. 2	Rep. 3	Rep. 1	Rep. 2	Rep. 3	Rep. 1	Rep. 2	Rep. 3	Rep. 1	Rep. 2	Rep. 3	Rep. 1	Rep. 2	Rep. 3	Rep. 1	Rep. 2	Rep. 3	Rep. 1	Rep. 2	Rep. 3	Rep. 1	Rep. 2	Rep. 3
	Generation	2.532	2.489	2.576	2.532	2.489	2.576	2.171	2.168	2.174	2.171	2.168	2.174	8.307	8.292	8.323	8.307	8.292	8.323	5.138	5.127	5.117	5.138	5.127	5.117
	Resolution	2.297	2.251	2.346	11.368	11.066	11.688	1.953	1.947	1.96	9.558	9.511	9.606	1.992	1.979	2.005	12.161	12.072	12.251	2.546	2.535	2.523	15.588	15.448	15.31
		Repair product liklihood (%)
Fig. 5d		SpCas9 RNP			SpCas9 RNP + inhibitors			SpCas9 RNP + ssODN			SpCas9 RNP + ssODN + IN			PsCas9 RNP			PsCas9 RNP + inhibitors			PsCas9 RNP + ssODN			PsCas9 RNP + ssODN + IN
		Rep. 1	Rep. 2	Rep. 3	Rep. 1	Rep. 2	Rep. 3	Rep. 1	Rep. 2	Rep. 3	Rep. 1	Rep. 2	Rep. 3	Rep. 1	Rep. 2	Rep. 3	Rep. 1	Rep. 2	Rep. 3	Rep. 1	Rep. 2	Rep. 3	Rep. 1	Rep. 2	Rep. 3
	Precise repair	0.563113	0.568894	0.574442	0.167745	0.170363	0.172893	0.586513	0.586603	0.586692	0.191712	0.192189	0.192665	0.53586	0.536421	0.536975	0.347658	0.349314	0.350964	0.52665	0.526737	0.526825	0.219848	0.221137	0.22242
	Indels	0.335826	0.330938	0.326248	0.0217353	0.0215864	0.0214426	0.266497	0.266008	0.265522	0.00858431	0.00867	0.00875548	0.377008	0.37564	0.374288	0.105951	0.106493	0.107032	0.300653	0.299971	0.299294	0.0259358	0.0262583	0.0265796
	Large deletions	0.101061	0.100167	0.0993104	0.0309381	0.0307838	0.0306346	0.0591904	0.0597298	0.0602656	0.0259618	0.0262553	0.0265481	0.087132	0.0879397	0.0887372	0.225738	0.227316	0.228888	0.0925791	0.0932716	0.0939578	0.0838018	0.0845243	0.085244
	Targeted integration	N/A	N/A	N/A	N/A	N/A	N/A	0.0877991	0.0876593	0.0875203	0.0592815	0.0593073	0.059333	N/A	N/A	N/A	N/A	N/A	N/A	0.0801182	0.0800203	0.0799232	0.124305	0.1243	0.124295
	Unresolved	0	0	0	0.779582	0.777267	0.775029	0	0	0	0.714461	0.713578	0.712698	0	0	0	0.320653	0.316877	0.313116	0	0	0	0.546109	0.543781	0.541461
Fig. 5e		DSBs per repair
		SpCas9 RNP			SpCas9 RNP + inhibitors			SpCas9 RNP + ssODN			SpCas9 RNP + ssODN + IN			PsCas9 RNP			PsCas9 RNP + inhibitors			PsCas9 RNP + ssODN			PsCas9 RNP + ssODN + IN
		Rep. 1	Rep. 2	Rep. 3	Rep. 1	Rep. 2	Rep. 3	Rep. 1	Rep. 2	Rep. 3	Rep. 1	Rep. 2	Rep. 3	Rep. 1	Rep. 2	Rep. 3	Rep. 1	Rep. 2	Rep. 3	Rep. 1	Rep. 2	Rep. 3	Rep. 1	Rep. 2	Rep. 3
	Precise repair	1.77584	1.7578	1.74082	5.96143	5.86981	5.78391	1.5553	1.5553	1.5553	4.90694	4.89462	4.8824	1.86616	1.86421	1.86228	2.87639	2.86276	2.8493	1.74667	1.74656	1.74646	3.98318	3.95999	3.93717
	Indels	2.97773	3.02171	3.06515	46.0082	46.3254	46.636	3.42292	3.42975	3.43655	94.1587	93.1731	92.2091	2.65246	2.66213	2.67174	9.43828	9.39029	9.34296	3.05961	3.0669	3.07415	30.0801	29.6616	29.2548
	Large deletions	9.89505	9.98328	10.0694	36.8313	40.3139	43.7125	15.4113	15.2745	15.141	30.8152	30.4492	30.0922	11.4768	11.3714	11.2692	9.76435	9.95165	10.1357	9.93618	9.86345	9.79245	15.2067	14.5761	14.8875
	Targeted integration	N/A	N/A	N/A	N/A	N/A	N/A	11.3896	11.4078	11.4259	13.0573	13.0372	13.0171	N/A	N/A	N/A	N/A	N/A	N/A	12.4816	12.4968	12.512	9.57769	9.23182	9.52427
		WAS T cells dPCR
Fig. 5f		Extraction time point (hrs)	Wildtype					Indels					Large deletions					DSBs & other aberrations
			Rep. 1	Rep. 2	Rep. 3	Avg.	Std dev.	Rep. 1	Rep. 2	Rep. 3	Avg.	Std dev.	Rep. 1	Rep. 2	Rep. 3	Avg.	Std dev.	Rep. 1	Rep. 2	Rep. 3	Avg.	Std dev.
	RNP	Unedited	100.6	101.1	98.3	100	1.21929	0	0	0	0	0	-0.6	-1.1	1.7	0	1.21929	0	0	0	0	0
		0.25	95	95	92.4	94.1333	1.22565	0	0	0	0	0	-0.4	-0.4	2.2	0.466667	1.22565	5.7	5.8	4.9	5.46667	0.402768
		0.5	89.7	87.9	90.4	89.3333	1.05304	0.6	0	0	0.2	0.282843	3.5	6	3.5	4.33333	1.17851	7.1	6	5.4	6.16667	0.703957
		0.75	83.5	88.1	88.1	86.5667	2.16846	0	0	0	0	0	7.1	2.4	2.4	3.96667	2.2156	9.6	9.1	9.7	9.46667	0.262467
		1	82.7	82.7	86.5	83.9667	1.79134	0	0	0	0	0	2.5	2.5	-1.3	1.23333	1.79134	15.1	14.2	15	14.7667	0.402768
		1.33	79.3	79.9	81.5	80.2333	0.928559	0	0	0	0	0	2.1	1.5	-0.1	1.16667	0.928559	18.8	18.5	18.5	18.6	0.141421
		1.67	63.8	62.6	63.8	63.4	0.565685	0	0.6	0.6	0.4	0.282843	1.9	2.5	1.3	1.9	0.489898	34.3	34.2	34.5	34.3333	0.124722
		2	44.9	42.3	42.2	43.1333	1.24989	0.7	0.4	0.4	0.5	0.141421	0.4	3.4	3.4	2.4	1.41421	53.8	54.2	54	54	0.163299
		3	29.7	36.7	33.8	33.4	2.8717	10.6	5.6	6.5	7.56667	2.17613	-0.1	-2.1	0	-0.733333	0.967241	58.9	60.7	59.8	59.8	0.734847
		4	30.7	31.8	29	30.5	1.15181	10.1	8.8	9.8	9.56667	0.555778	2.5	2.8	4.6	3.3	0.927362	56.2	56.7	57	56.6333	0.329983
		6	31.2	27.9	22.8	27.3	3.45543	13.6	13.9	12.7	13.4	0.509902	4.1	7	13.3	8.13333	3.84043	48.8	50.8	54	51.2	2.14165
		8	18.6	18.3	14	16.9667	2.10132	16.2	15.8	17.8	16.6	0.864099	10.1	10.9	13.2	11.4	1.31403	53.6	53.9	57.6	55.0333	1.81904
		12	13	14.2	13.2	13.4667	0.524934	16.8	17.1	16.6	16.8333	0.20548	18.9	17.4	18.9	18.4	0.707107	51.2	50.2	52.6	51.3333	0.984322
		24	7.9	7.8	8.6	8.1	0.355903	28.2	27.6	26.8	27.5333	0.573488	15.3	16.1	16.1	15.8333	0.377124	48	49.1		48.55	0.55
		48	4.4	4.3	4.4	4.36667	0.0471405	73.9	74.7	64.6	71.0667	4.58427	10.5	9.8	19.9	13.4	4.60507	10.6	12	10.9	11.1667	0.601849
		72	2.9	4.2	3.3	3.46667	0.54365	66.5	70	68.8	68.4333	1.4522	17.4	12.7	14.7	14.9333	1.92585	13.8	13.4	12.1	13.1	0.725718
		96	1.8	2.4	2.1	2.1	0.244949	68.4	71.3	74.9	71.5333	2.65874	21.5	18.1	14.7	18.1	2.77609	8.6	8.4	7.8	8.26667	0.339935
		192	0.8	1.7	1.5	1.33333	0.385861	70	72.7	68.2	70.3	1.84932	19.3	15.8	20.4	18.5	1.96129	9.9	8.9	10.6	9.8	0.697615
		240	1.7	1.8	2.4	1.96667	0.309121	76.6	76.2	85.6	79.4667	4.33999	16.7	16.9	7	13.5333	4.62049	4.7	4.4	5.9	5	0.648074
	RNP + repair inhibitors	Unedited	100.6	101.1	98.3	100	1.21929	0	0	0	0	0	-0.6	-1.1	1.7	0	1.21929	-0.2	0.2	0	0	0.163299
		0.25	94.8	94.1	94.1	94.3333	0.329983	0	0	0	0	0	0.5	1.2	1.2	0.966667	0.329983	4.8	5.3	4.3	4.8	0.408248
		0.5	92.2	88.2		90.2	2	0	0		0	0	1.6	5.5		3.55	1.95	6.7	6.1	6.1	6.3	0.282843
		0.75	87	87	82.5	85.5	2.12132	0	0	0	0	0	3.5	3.5	7.9	4.96667	2.07418	8.8	10.1	10	9.63333	0.590668
		1	81.9	83.8	81.9	82.5333	0.895669	0	0	0	0	0	1.8	-0.1	1.8	1.16667	0.895669	16.9	15.8	16.4	16.3667	0.449691
		1.33	76.5	77	76.5	76.6667	0.235702	0	0	0	0	0	1.8	1.2	1.8	1.6	0.282843	22.1	22.2	21	21.7667	0.54365
		1.67		54.9	55.3	55.1	0.2		0	0	0	0		-1.1	-1.6	-1.35	0.25	46	45.5	47.5	46.3333	0.849837
		2	23.5	26.2	26.4	25.3667	1.32246	0	0	0	0	0	2.3	-0.4	-0.5	0.466667	1.29701	74.7	74.8	73.1	74.2	0.778888
		3	15.9	17.5	15.6	16.3333	0.834	0.1	0	-0.1	0	0.0816497	0.3	-1.3	0.7	-0.1	0.864099	84.9	82.5	84	83.8	0.989949
		4	15.1	15.3	14.9	15.1	0.163299	0.1	0	0.1	0.0666667	0.0471405	1.5	1.3	1.7	1.5	0.163299	82.7	82	85.3	83.3333	1.4197
		6	11.7	12.4	11.9	12	0.294392	0	0	0	0	0	2.5	1.7	2.3	2.16667	0.339935	85.6	86.4	85.6	85.8667	0.377124
		8	10.8	10.2	10.7	10.5667	0.262467	0	0.1	0	0.0333333	0.0471405	3	3.6	3.1	3.23333	0.262467	86.2	85.9	86.5	86.2	0.244949
		12	7.9	9.4	7.9	8.4	0.707107	0.1	0	0.2	0.1	0.0816497	5	3.5	4.9	4.46667	0.684755	85.9	89.4	85.8	87.0333	1.67398
		24	6.1	5.8	6.3	6.06667	0.20548	0.8	0.5	0.9	0.733333	0.169967	5.9	6.5	5.5	5.96667	0.410961	87.4	87.9	86.4	87.2333	0.62361
		48	8.8	9.1	9.6	9.16667	0.329983	27.8	32.1	28.5	29.4667	1.88385	21.4	16.8	19.9	19.3667	1.91543	42	41.2	42.7	41.9667	0.612826
		72	3.1	3.5	3.7	3.43333	0.249444	44.7	43.1	47.3	45.0333	1.73077	22.9	24.2	19.7	22.2667	1.89091	29.3	28	30.5	29.2667	1.02089
		96	2.5	2.8	2.9	2.73333	0.169967	48.8	50.6	51.7	50.3667	1.19536	26.1	24	22.9	24.3333	1.32749	22.4	22.5	22.7	22.5333	0.124722
		192	2.4	2.3	2.8	2.5	0.216025	57.2	54.6	56.3	56.0333	1.07806	19.2	21.9	19.7	20.2667	1.17284	20.2	21.3	22	21.1667	0.74087
		240	3.2	2.8	3.6	3.2	0.326599	65	60.7	62.4	62.7	1.76824	16.1	20.7	18.3	18.3667	1.87853	17.5	16	13.9	15.8	1.47648
		Extraction time point (hrs)	Wildtype					Indels					Large deletions					Targeted integration					DSBs, large deletions & other aberrations
			Rep. 1	Rep. 2	Rep. 3	Avg.	Std dev.	Rep. 1	Rep. 2	Rep. 3	Avg.	Std dev.	Rep. 1	Rep. 2	Rep. 3	Avg.	Std dev.	Rep. 1	Rep. 2	Rep. 3	Avg.	Std dev.	Rep. 1	Rep. 2	Rep. 3	Avg.	Std dev.
	RNP + AAV	Unedited	96.5	103.8	99.7	100	2.98775	-0.2	-0.2	0.3	-0.0333333	0.235702	N/A	N/A	N/A	#DIV/0!	#DIV/0!	0	0	0	0	0	3.6	-3.6	0	0	2.93939
		0.25	96.8	98.1	96.1	97	0.828654	1.8	1.8	1.2	1.6	0.282843	N/A	N/A	N/A	#DIV/0!	#DIV/0!	0	0	0.1	0.0333333	0.0471405	1.3	0	2.6	1.3	1.06145
		0.5	92.2	92.8	89.9	91.6333	1.24989	1	0.4	0.4	0.6	0.282843	N/A	N/A	N/A	#DIV/0!	#DIV/0!	0.1	0.1	0	0.0666667	0.0471405	6.8	6.8	9.7	7.76667	1.36707
		0.75	93.2	95.7	93.2	94.0333	1.17851	-0.2	-0.2	-0.2	-0.2	2.77556e-17	N/A	N/A	N/A	#DIV/0!	#DIV/0!	0	0	0	0	0	7	4.4	7	6.13333	1.22565
		1	88.7	89.9	87.5	88.7	0.979796	0.5	-0.2	-0.2	0.0333333	0.329983	N/A	N/A	N/A	#DIV/0!	#DIV/0!	0	0	0	0	0	10.9	10.2	12.7	11.2667	1.05304
		1.33	85.3	84	82.1	83.8	1.31403	1.1	1.7	1.7	1.5	0.282843	N/A	N/A	N/A	#DIV/0!	#DIV/0!	0	0	0.2	0.0666667	0.0942809	13.5	14.2	15.9	14.5333	1.00775
		1.67	67.1		64.1	65.6	1.5	1.6	0.4	2.2	1.4	0.748331	N/A	N/A	N/A	#DIV/0!	#DIV/0!	0.1	0.1	0.1	0.1	1.38778e-17	31.2		33.5	32.35	1.15
		2	47.3	50	45.2	47.5	1.96469	2.2	1.9	1.4	1.83333	0.329983	N/A	N/A	N/A	#DIV/0!	#DIV/0!	0	0	0.2	0.0666667	0.0942809	50.5	48.1	53.2	50.6	2.08327
		3	34.9	35.9	36.3	35.7	0.588784	5.4	6.3	5.8	5.83333	0.368179	N/A	N/A	N/A	#DIV/0!	#DIV/0!	0.1	0.3	0.1	0.166667	0.0942809	59.6	57.5	57.8	58.3	0.927362
		4	29.3	31.1	31.5	30.6333	0.956847	11.6	12.3	8.8	10.9	1.51217	N/A	N/A	N/A	#DIV/0!	#DIV/0!	0.4	0.8	0.6	0.6	0.163299	58.7	55.8	59.1	57.8667	1.47045
		6	26.4	25.2	25.7	25.7667	0.492161	14.8	15.4	15.4	15.2	0.282843	N/A	N/A	N/A	#DIV/0!	#DIV/0!	1.4	1.9	1.6	1.63333	0.20548	57.4	57.5	57.3	57.4	0.0816497
		8	16	15.2	15.5	15.5667	0.329983	21.1	18.5	17	18.8667	1.69378	N/A	N/A	N/A	#DIV/0!	#DIV/0!	2.8	3.6	3.1	3.16667	0.329983	60.1	62.7	64.4	62.4	1.76824
		12	13.7	13	12	12.9	0.697615	20.3	20.5	20.8	20.5333	0.20548	N/A	N/A	N/A	#DIV/0!	#DIV/0!	2.8	3.4	3.7	3.3	0.374166	63.2	63	63.6	63.2667	0.249444
		24	9	8.4	8.3	8.56667	0.309121	28.6	26.8	28.5	27.9667	0.825967	N/A	N/A	N/A	#DIV/0!	#DIV/0!	4.3	4.7	5.6	4.86667	0.54365	58.1	60.1	57.5	58.5667	1.11156
		48	5.1	3.3	4.3	4.23333	0.736357	57.5	55.7	56	56.4	0.787401	N/A	N/A	N/A	#DIV/0!	#DIV/0!	9.1	11.1	11	10.4	0.920145	28.3	29.9	28.6	28.9333	0.694422
		72	3.5	3	3.2	3.23333	0.20548	52.4	56.1	53.4	53.9667	1.56276	N/A	N/A	N/A	#DIV/0!	#DIV/0!	11.8	12.9	13.4	12.7	0.668331	32.3	28	30.1	30.1333	1.75563
		96	2.1	2.3	2.7	2.36667	0.249444	61.1	59.1	56	58.7333	2.09815	N/A	N/A	N/A	#DIV/0!	#DIV/0!	13.9	13.6	14.7	14.0667	0.46428	23	25	26.6	24.8667	1.47271
		192	2	2.4	1.5	1.96667	0.368179	54.5	53.9	53.2	53.8667	0.531246	N/A	N/A	N/A	#DIV/0!	#DIV/0!	15.1	14.1	16.6	15.2667	1.0274	28.4	29.6	28.7	28.9	0.509902
		240	2.1	2.1	3.1	2.43333	0.471405	60.1	67.3	62.1	63.1667	3.03462	N/A	N/A	N/A	#DIV/0!	#DIV/0!	17.1	18.4	17.6	17.7	0.535413	20.7	12.1	17.2	16.6667	3.53113
	RNP + AAV + repair inhibitors	Unedited	100.6	99.7	99.7	100	0.424264	0.3	-0.2	-0.2	-0.0333333	0.235702	N/A	N/A	N/A	#DIV/0!	#DIV/0!	0	0	0	0	0	-1	0.5	0.5	0	0.707107
		0.25	98.3	97	95.7	97	1.06145	2.4	1.8	2.4	2.2	0.282843	N/A	N/A	N/A	#DIV/0!	#DIV/0!	0.2	0	0.1	0.1	0.0816497	-0.9	1.2	1.7	0.666667	1.12645
		0.5	88.2	91.3	88.2	89.2333	1.46135	-0.1	-0.1	0.5	0.1	0.282843	N/A	N/A	N/A	#DIV/0!	#DIV/0!	0	0	0	0	0	11.9	8.8	11.2	10.6333	1.32749
		0.75	90	89.5	90.6	90.0333	0.449691	-0.1	0.4	-0.1	0.0666667	0.235702	N/A	N/A	N/A	#DIV/0!	#DIV/0!	0	0	0	0	0	10.1	10.1	9.5	9.9	0.282843
		1	85	81.6	77.1	81.2333	3.23557	-0.1	0.4	-0.1	0.0666667	0.235702	N/A	N/A	N/A	#DIV/0!	#DIV/0!	0	0.1	0	0.0333333	0.0471405	15.1	17.8	23	18.6333	3.27855
		1.33	80.4	78.6	77.4	78.8	1.23288	1.7	1.7	1.7	1.7	0	N/A	N/A	N/A	#DIV/0!	#DIV/0!	0.2	0.3	0.1	0.2	0.0816497	17.7	19.4	20.8	19.3	1.26754
		1.67	60.3	56.2	55.7	57.4	2.06074	2.4	2.1	2.2	2.23333	0.124722	N/A	N/A	N/A	#DIV/0!	#DIV/0!	0.2	0.2	0.1	0.166667	0.0471405	37.1	41.4	42	40.1667	2.18225
		2	27.5	25.6	27.2	26.7667	0.834	1.8	1.8	1.8	1.8	0	N/A	N/A	N/A	#DIV/0!	#DIV/0!	0.2	0.2	0.2	0.2	2.77556e-17	70.5	72.4	70.8	71.2333	0.834
		3	16.3	17.5	15.7	16.5	0.748331	-0.4	-0.2	-0.1	-0.233333	0.124722	N/A	N/A	N/A	#DIV/0!	#DIV/0!	0.3	0.2	0.2	0.233333	0.0471405	83.8	82.5	84.1	83.4667	0.694422
		4	16	15.6	15.5	15.7	0.216025	1.4	0.9	1.6	1.3	0.294392	N/A	N/A	N/A	#DIV/0!	#DIV/0!	0.7	1	0.6	0.766667	0.169967	81.9	82.5	82.3	82.2333	0.249444
		6	11.8	14.6	12	12.8	1.27541	0.3	0.1	1	0.466667	0.385861	N/A	N/A	N/A	#DIV/0!	#DIV/0!	1.7	1.4	1.9	1.66667	0.20548	86.2	83.9	85.2	85.1	0.94163
		8	9.7	9	11.2	9.96667	0.917727	0.7	1	0.6	0.766667	0.169967	N/A	N/A	N/A	#DIV/0!	#DIV/0!	3.2	2.4	3.1	2.9	0.355903	86.5	87.7	85.1	86.4333	1.06249
		12	7.9	8.9	7.9	8.23333	0.471405	0.4	0.5	0.1	0.333333	0.169967	N/A	N/A	N/A	#DIV/0!	#DIV/0!	3.3	2.2	3.3	2.93333	0.518545	88.3	88.4	88.7	88.4667	0.169967
		24	6.7	6.7	7.1	6.83333	0.188562	2.1	2.5	2.7	2.43333	0.249444	N/A	N/A	N/A	#DIV/0!	#DIV/0!	5.1	5.2	5.9	5.4	0.355903	86.1	85.6	84.3	85.3333	0.758654
		48	5.8	4.9	4.9	5.2	0.424264	30.6	30.6	29	30.0667	0.754247	N/A	N/A	N/A	#DIV/0!	#DIV/0!	15	16	15.5	15.5	0.408248	48.6	48.6	50.6	49.2667	0.942809
		72	3.2	3.4	3.2	3.26667	0.0942809	32.5	33.1	33.2	32.9333	0.309121	N/A	N/A	N/A	#DIV/0!	#DIV/0!	20.5	17.9	17.6	18.6667	1.30213	43.7	45.6	46	45.1	1.00333
		96	1.9	2.3	2.6	2.26667	0.286744	30.7	33.3	34.9	32.9667	1.73077	N/A	N/A	N/A	#DIV/0!	#DIV/0!	21.7	23.2	21.4	22.1	0.787401	45.7	41.2	41.2	42.7	2.12132
		192	2.6	2.9	1.7	2.4	0.509902	35.1	33.8	37.7	35.5333	1.62138	N/A	N/A	N/A	#DIV/0!	#DIV/0!	23.6	19.6	23	22.0667	1.76131	38.6	43.8	37.6	40	2.71784
		240	2.2	2.1	2.8	2.36667	0.309121	47.2	47	40.8	45	2.97097	N/A	N/A	N/A	#DIV/0!	#DIV/0!	20.6	23.5	25.6	23.2333	2.04993	30	27.4	30.8	29.4	1.45144
		WAS K562 dPCR
		Extraction time point (hrs)	Wildtype					Indels					Large deletions					Targeted integration					DSBs & other aberrations
			Rep. 1	Rep. 2	Rep. 3	Avg.	Std dev.	Rep. 1	Rep. 2	Rep. 3	Avg.	Std dev.	Rep. 1	Rep. 2	Rep. 3	Avg.	Std dev.	Rep. 1	Rep. 2	Rep. 3	Avg.	Std dev.	Rep. 1	Rep. 2	Rep. 3	Avg.	Std dev.
	RNP	Unedited	100.1	100.5	99.4	100	0.454606	0.2	-0.1	-0.1	0	0.141421	-0.3	-0.3	0.7	0.0333333	0.471405	N/A	N/A	N/A	#DIV/0!	#DIV/0!	0	0.1	0	0.0333333	0.0471405
		0.25	102.6	101.5	103.4	102.5	0.778888	-0.1	-0.1	-0.1	-0.1	1.38778e-17	-4.7	-3.5	-5.4	-4.53333	0.784573	N/A	N/A	N/A	#DIV/0!	#DIV/0!	2.1	2	2.4	2.16667	0.169967
		0.5	101.8	101	103.8	102.2	1.17757	-0.1	-0.1	-0.1	-0.1	1.38778e-17	-3.6	-2.8	-5.6	-4	1.17757	N/A	N/A	N/A	#DIV/0!	#DIV/0!	1.7	2.2	2	1.96667	0.20548
		1	96.7	98.6	92.4	95.9	2.59358	-0.1	-0.1	-0.1	-0.1	1.38778e-17	-3.6	-5.5	0.7	-2.8	2.59358	N/A	N/A	N/A	#DIV/0!	#DIV/0!	6.9	6.9	7.3	7.03333	0.188562
		1.2	90.5	94.4	90.1	91.6667	1.93964	-0.1	-0.1	-0.1	-0.1	1.38778e-17	-1.9	-5.9	-1.6	-3.13333	1.96016	N/A	N/A	N/A	#DIV/0!	#DIV/0!	11.4	11.6	11.7	11.5667	0.124722
		1.4	83.1	81.9	90.7	85.2333	3.89644	-0.1	-0.1	0.3	0.0333333	0.188562	0.7	1.9	-7.3	-1.56667	4.08357	N/A	N/A	N/A	#DIV/0!	#DIV/0!	16	16.4	16.5	16.3	0.216025
		2	78.6	75.3	73.5	75.8	2.11187	0.3	0.3	0.3	0.3	0	-6.7	-3.4	-1.6	-3.9	2.11187	N/A	N/A	N/A	#DIV/0!	#DIV/0!	27.6	27.2	28.6	27.8	0.588784
		3	36.5	40.6	42.8	39.9667	2.61066	13.3	11.8	9.2	11.4333	1.69378	2.4	-0.2	0.2	0.8	1.1431	N/A	N/A	N/A	#DIV/0!	#DIV/0!	47.9	46.5	48.8	47.7333	0.946338
		4	33.5	32	32.5	32.6667	0.62361	12.3	11.9	14	12.7333	0.910433	2.1	4	1.3	2.46667	1.13235	N/A	N/A	N/A	#DIV/0!	#DIV/0!	51.6	52.2	52.6	52.1333	0.410961
		6	23.7	26.4	26.4	25.5	1.27279	18.4	17.4	17.8	17.8667	0.410961	6.8	5.2	4.8	5.6	0.864099	N/A	N/A	N/A	#DIV/0!	#DIV/0!	50.9	50.1	52	51	0.778888
		8	22	20.6	17.5	20.0333	1.88031	25.9	26.6	25.4	25.9667	0.492161	6.1	6.9	11.2	8.06667	2.23954	N/A	N/A	N/A	#DIV/0!	#DIV/0!	45.8	46.8	45.2	45.9333	0.659966
		10	17.2	18.1	17	17.4333	0.478423	30.7	29	29.2	29.6333	0.758654	11.4	12.2	13	12.2	0.653197	N/A	N/A	N/A	#DIV/0!	#DIV/0!	41	40.6	40.5	40.7	0.216025
		20	13.8	12.6	12.5	12.9667	0.590668	33.7	33.7	33.5	33.6333	0.0942809	17.1	18.2	18.6	17.9667	0.63421	N/A	N/A	N/A	#DIV/0!	#DIV/0!	34.6	35.4	36.3	35.4333	0.694422
		24	9.1	9.3	7.9	8.76667	0.618241	43.8	46	46.1	45.3	1.06145	27.3	24.9	26.1	26.1	0.979796	N/A	N/A	N/A	#DIV/0!	#DIV/0!	19.8	20.2	19.5	19.8333	0.286744
		48	9.5	12.8	16	12.7667	2.65372	55.5	53.5	51.8	53.6	1.51217	24.6	23.3	21.9	23.2667	1.10252	N/A	N/A	N/A	#DIV/0!	#DIV/0!	9.7	10.6	10.8	10.3667	0.478423
		72	9.5	16.3	13.6	13.1333	2.79563	60.4	57.1	57.5	58.3333	1.47045	21.1	17.6	19.8	19.5	1.44453	N/A	N/A	N/A	#DIV/0!	#DIV/0!	8.7	9.5	8.9	9.03333	0.339935
		96	16.2	17.4	12.8	15.4667	1.94822	59.4	57.2	60.8	59.1333	1.48174	16.5	17.5	18.5	17.5	0.816497	N/A	N/A	N/A	#DIV/0!	#DIV/0!	7.8	8	8.2	8	0.163299
		168	3.7	4.7	3.9	4.1	0.432049	73.1	70.5	72.1	71.9	1.07083	16.1	17.7	16.9	16.9	0.653197	N/A	N/A	N/A	#DIV/0!	#DIV/0!	7.1	7.1	7.2	7.13333	0.0471405
		240	3.6	4.1	3.9	3.86667	0.20548	76.1	76.3	74.3	75.5667	0.899383	14.5	13.9	16	14.8	0.883176	N/A	N/A	N/A	#DIV/0!	#DIV/0!	6	5.8	5.5	5.76667	0.20548
	RNP + repair inhibitors	Unedited	100.1	100.5	99.4	100	0.454606	0.2	-0.1	-0.1	0	0.141421	-0.3	-0.3	0.7	0.0333333	0.471405	N/A	N/A	N/A	#DIV/0!	#DIV/0!	0	0.1	0	0.0333333	0.0471405
		0.25	101.8	97.9	100.9	100.2	1.66733	-0.1	-0.1	-0.1	-0.1	1.38778e-17	-4.1	-0.2	-3.2	-2.5	1.66733	N/A	N/A	N/A	#DIV/0!	#DIV/0!	2	2.6	2.6	2.4	0.282843
		0.5	94.9	86.7	97.2	92.9333	4.50654	-0.1	0.3	-0.1	0.0333333	0.188562	2.6	10.4	0.2	4.4	4.35431	N/A	N/A	N/A	#DIV/0!	#DIV/0!	2.7	2.6	2.7	2.66667	0.0471405
		1	95.6	89	90.2	91.6	2.87054	-0.1	-0.1	-0.1	-0.1	1.38778e-17	-2.3	4.3	3.2	1.73333	2.88714	N/A	N/A	N/A	#DIV/0!	#DIV/0!	6.6	6.5	7.3	6.8	0.355903
		1.2	86.2	86.2	90.3	87.5667	1.93276	-0.1	-0.1	-0.1	-0.1	1.38778e-17	1.4	1.4	-2.7	0.0333333	1.93276	N/A	N/A	N/A	#DIV/0!	#DIV/0!	12.4	12.2	12.8	12.4667	0.249444
		1.4	81.3	81.3	81.7	81.4333	0.188562	-0.1	-0.1	-0.1	-0.1	1.38778e-17	0	0	-0.4	-0.133333	0.188562	N/A	N/A	N/A	#DIV/0!	#DIV/0!	18.6	19.3	18.4	18.7667	0.385861
		2	69.7	68.2	69.3	69.0667	0.63421	-0.1	-0.1	-0.1	-0.1	1.38778e-17	-2.9	-1.4	-2.5	-2.26667	0.63421	N/A	N/A	N/A	#DIV/0!	#DIV/0!	33.3	33.4	33.2	33.3	0.0816497
		3	25	26.1	24.8	25.3	0.571548	0	0	0	0	0	-0.9	-2	-0.7	-1.2	0.571548	N/A	N/A	N/A	#DIV/0!	#DIV/0!	76.1	75.7	76	75.9333	0.169967
		4	18.6	17.9	17.4	17.9667	0.492161	0	0	0	0	0	0	0.7	1.2	0.633333	0.492161	N/A	N/A	N/A	#DIV/0!	#DIV/0!	81.1	82	81	81.3667	0.449691
		6	12.3	12.6	12.5	12.4667	0.124722	0	0	0	0	0	0.8	0.6	0.6	0.666667	0.0942809	N/A	N/A	N/A	#DIV/0!	#DIV/0!	86.1	87.1	87.3	86.8333	0.524934
		8	9.9	9	9.2	9.36667	0.385861	0	0	0	0	0	1.6	2.4	2.4	2.13333	0.377124	N/A	N/A	N/A	#DIV/0!	#DIV/0!	87.8	88.3	89.3	88.4667	0.62361
		10	7.7	8.2	7.6	7.83333	0.262467	0	0.1	0	0.0333333	0.0471405	1.6	1	1.7	1.43333	0.309121	N/A	N/A	N/A	#DIV/0!	#DIV/0!	90.7	90.6	90.9	90.7333	0.124722
		20	6.4	7.5	6.7	6.86667	0.46428	0.1	0	0.1	0.0666667	0.0471405	1.5	0.4	1.1	1	0.454606	N/A	N/A	N/A	#DIV/0!	#DIV/0!	92.3	91.9	92.1	92.1	0.163299
		24	5.6	5.6	5.3	5.5	0.141421	2.1	1.8	2.1	2	0.141421	4.8	5.1	5.2	5.03333	0.169967	N/A	N/A	N/A	#DIV/0!	#DIV/0!	88.3	88.2	86	87.5	1.06145
		48	9.3	8.3	7.3	8.3	0.816497	41.4	38.5	39.9	39.9333	1.18415	24.9	28.7	28.4	27.3333	1.72498	N/A	N/A	N/A	#DIV/0!	#DIV/0!	24.7	25.5	23.1	24.4333	0.997775
		72	7.6	8	6.9	7.5	0.454606	49.5	48.4	49.1	49	0.454606	23.2	24	24.4	23.8667	0.498888	N/A	N/A	N/A	#DIV/0!	#DIV/0!	19.1	20.1	19.7	19.6333	0.410961
		96	7.1	6.2	6.4	6.56667	0.385861	51	57.4	51.6	53.3333	2.88598	24	18.5	24	22.1667	2.59272	N/A	N/A	N/A	#DIV/0!	#DIV/0!	18.1	18.5	17.2	17.9333	0.54365
		168	2.4	3.2	2.7	2.76667	0.329983	63.5	65.6	63.6	64.2333	0.967241	19.3	16.5	18.9	18.2333	1.23648	N/A	N/A	N/A	#DIV/0!	#DIV/0!	15.1	14.1	15.1	14.7667	0.471405
		240	3.9	4	4.5	4.13333	0.262467	66.7	66	69.3	67.3333	1.4197	17.5	18.2	14.5	16.7333	1.60485	N/A	N/A	N/A	#DIV/0!	#DIV/0!	11.7	11.9	11.8	11.8	0.0816497
		Extraction time point (hrs)	Wildtype					Indels					Large deletions					Targeted integration					DSBs, large deletions & other aberrations
			Rep. 1	Rep. 2	Rep. 3	Avg.	Std dev.	Rep. 1	Rep. 2	Rep. 3	Avg.	Std dev.	Rep. 1	Rep. 2	Rep. 3	Avg.	Std dev.	Rep. 1	Rep. 2	Rep. 3	Avg.	Std dev.	Rep. 1	Rep. 2	Rep. 3	Avg.	Std dev.
	RNP + AAV	Unedited	99.1	101.9	99.1	100.033	1.31993	0	0	0	0	0	N/A	N/A	N/A	#DIV/0!	#DIV/0!	0	0	0	0	0	0.9	-1.9	0.9	-0.0333333	1.31993
		0.25	98.5	98.8	96.2	97.8333	1.16142	0	0.4	0	0.133333	0.188562	N/A	N/A	N/A	#DIV/0!	#DIV/0!	0	0	0	0	0	1.5	0.8	3.8	2.03333	1.28149
		0.5	99.1	97.2	100.2	98.8333	1.23918	0	0	0.4	0.133333	0.188562	N/A	N/A	N/A	#DIV/0!	#DIV/0!	0	0	0	0	0	0.9	2.8	-0.6	1.03333	1.39124
		1	94.6	93	95	94.2	0.864099	0.4	0	0.4	0.266667	0.188562	N/A	N/A	N/A	#DIV/0!	#DIV/0!	0	0	0	0	0	5	7	4.5	5.5	1.08012
		1.2	91.3	88.8	90.9	90.3333	1.09646	0	0	0.4	0.133333	0.188562	N/A	N/A	N/A	#DIV/0!	#DIV/0!	0	0	0	0	0	8.7	11.2	8.7	9.53333	1.17851
		1.4	85.1	85.5	86.7	85.7667	0.679869	0.4	0	0.4	0.266667	0.188562	N/A	N/A	N/A	#DIV/0!	#DIV/0!	0	0	0	0	0	14.5	14.5	12.9	13.9667	0.754247
		2	77.2	72	76.4	75.2	2.28619	0.4	0.4	0.7	0.5	0.141421	N/A	N/A	N/A	#DIV/0!	#DIV/0!	0	0	0	0	0	22.5	27.6	22.8	24.3	2.33666
		3	60.5	57.8	58.4	58.9	1.15758	7.9	7.4	6.8	7.36667	0.449691	N/A	N/A	N/A	#DIV/0!	#DIV/0!	0.3	0.2	0.2	0.233333	0.0471405	31.3	34.6	34.6	33.5	1.55563
		4	44	42.7	47.4	44.7	1.98158	11.8	13.1	10.5	11.8	1.06145	N/A	N/A	N/A	#DIV/0!	#DIV/0!	1	1.1	1.2	1.1	0.0816497	43.2	43.1	40.9	42.4	1.06145
		6	31.3	31.8	34.6	32.5667	1.4522	19.5	19.5	20.1	19.7	0.282843	N/A	N/A	N/A	#DIV/0!	#DIV/0!	2.9	3.3	2.8	3	0.216025	46.3	45.4	42.5	44.7333	1.62138
		8	25.2	22.6	26.3	24.7	1.55134	28.1	28.4	28.3	28.2667	0.124722	N/A	N/A	N/A	#DIV/0!	#DIV/0!	5.3	5.3	5.1	5.23333	0.0942809	41.5	43.7	40.3	41.8333	1.40791
		10	24.6	20.4	21.1	22.0333	1.83727	31.2	33.3	34.7	33.0667	1.43836	N/A	N/A	N/A	#DIV/0!	#DIV/0!	7.7	6.9	6.8	7.13333	0.402768	36.5	39.5	37.4	37.8	1.25698
		20	20.1	16.9	17.5	18.1667	1.38884	36.9	37	37.5	37.1333	0.262467	N/A	N/A	N/A	#DIV/0!	#DIV/0!	8.8	9.9	9.2	9.3	0.454606	34.1	36.2	35.8	35.3667	0.910433
		24	11	11.1	10.4	10.8333	0.309121	51.6	47.7	50.6	49.9667	1.65395	N/A	N/A	N/A	#DIV/0!	#DIV/0!	16.4	16.4	15.6	16.1333	0.377124	21	24.7	23.5	23.0667	1.54128
		48	5.2	4.8	5.7	5.23333	0.368179	62.6	62.4	63.8	62.9333	0.618241	N/A	N/A	N/A	#DIV/0!	#DIV/0!	21.1	20.9	19.4	20.4667	0.758654	11.1	11.9	11.1	11.3667	0.377124
		72	3.6	4.5	3.4	3.83333	0.478423	64.9	65.1	65.1	65.0333	0.0942809	N/A	N/A	N/A	#DIV/0!	#DIV/0!	20.6	21.3	21.5	21.1333	0.385861	11	9.1	10.1	10.0667	0.77603
		96	3.2	3.6	4.2	3.66667	0.410961	62.8	66.1	68.6	65.8333	2.37534	N/A	N/A	N/A	#DIV/0!	#DIV/0!	23.7	22.2	22.3	22.7333	0.684755	10.3	8.1	4.9	7.76667	2.21711
		168	5.4	5	5.1	5.16667	0.169967	70.4	68.2	66.6	68.4	1.55778	N/A	N/A	N/A	#DIV/0!	#DIV/0!	23.3	22.8	21.7	22.6	0.668331	0.9	4	6.6	3.83333	2.33
		240	7	5.8	6.1	6.3	0.509902	69.4	67.8	68.7	68.6333	0.654896	N/A	N/A	N/A	#DIV/0!	#DIV/0!	24.4	22.4	22.7	23.1667	0.880656	-0.8	4.1	2.5	1.93333	2.04015
	RNP + AAV + repair inhibitors	Unedited	98.8	105.2	96	100	3.85054	0.3	-0.1	-0.1	0.0333333	0.188562	N/A	N/A	N/A	#DIV/0!	#DIV/0!	0	0	0	0	0	0.9	-5.1	4.1	-0.0333333	3.81343
		0.25	98.7	97.5	97.9	98.0333	0.498888	0.3	-0.1	-0.1	0.0333333	0.188562	N/A	N/A	N/A	#DIV/0!	#DIV/0!	0	0	0	0	0	1	2.6	2.2	1.93333	0.679869
		0.5	99.9	99.9	96.6	98.8	1.55563	0.3	-0.1	-0.1	0.0333333	0.188562	N/A	N/A	N/A	#DIV/0!	#DIV/0!	0	0	0	0	0	-0.1	0.3	3.5	1.23333	1.61107
		1	96.4	102.1	95.6	98.0333	2.89406	-0.1	-0.1	-0.1	-0.1	1.38778e-17	N/A	N/A	N/A	#DIV/0!	#DIV/0!	0	0	0	0	0	3.7	-2	4.5	2.06667	2.89406
		1.2	85.5	84.4	84.7	84.8667	0.46428	-0.1	-0.1	-0.1	-0.1	1.38778e-17	N/A	N/A	N/A	#DIV/0!	#DIV/0!	0	0	0	0	0	14.6	15.7	15.4	15.2333	0.46428
		1.4	77.7	80.9	76.9	78.5	1.7282	-0.1	-0.1	-0.1	-0.1	1.38778e-17	N/A	N/A	N/A	#DIV/0!	#DIV/0!	0	0	0	0	0	22.4	19.2	23.2	21.6	1.7282
		2	59.8	62.1	60.6	60.8333	0.953357	-0.1	-0.1	-0.1	-0.1	1.38778e-17	N/A	N/A	N/A	#DIV/0!	#DIV/0!	0	0	0	0	0	40.3	38	39.5	39.2667	0.953357
		3	22.6	23.8	25.7	24.0333	1.27628	0.1	0	0	0.0333333	0.0471405	N/A	N/A	N/A	#DIV/0!	#DIV/0!	0.3	0.4	0.4	0.366667	0.0471405	77	75.8	73.8	75.5333	1.31993
		4	17.5	18	16.3	17.2667	0.713364	0	0.1	0	0.0333333	0.0471405	N/A	N/A	N/A	#DIV/0!	#DIV/0!	1	1	0.8	0.933333	0.0942809	81.5	81	82.9	81.8	0.804156
		6	11.4	11.7	12	11.7	0.244949	0.1	0.1	0	0.0666667	0.0471405	N/A	N/A	N/A	#DIV/0!	#DIV/0!	3	3.3	3	3.1	0.141421	85.5	84.9	84.9	85.1	0.282843
		8	8.1	8.8	8.4	8.43333	0.286744	0.2	0.1	0.1	0.133333	0.0471405	N/A	N/A	N/A	#DIV/0!	#DIV/0!	4.7	4.7	5.3	4.9	0.282843	87	86.5	86.3	86.6	0.294392
		10	7.5	7.7	7.9	7.7	0.163299	0.1	0.2	0.2	0.166667	0.0471405	N/A	N/A	N/A	#DIV/0!	#DIV/0!	5.9	7	7.2	6.7	0.571548	86.5	85.1	84.7	85.4333	0.771722
		20	7.3	6.7	6.5	6.83333	0.339935	0.1	0.2	0.2	0.166667	0.0471405	N/A	N/A	N/A	#DIV/0!	#DIV/0!	9.3	9.2	9.8	9.43333	0.262467	83.2	83.9	83.4	83.5	0.294392
		24	5.9	6.3	5.6	5.93333	0.286744	1.4	1.6	1.4	1.46667	0.0942809	N/A	N/A	N/A	#DIV/0!	#DIV/0!	19.1	18	18	18.3667	0.518545	73.6	74.1	75	74.2333	0.579272
		48	4.6	5.3	5.2	5.03333	0.309121	41.1	40.1	38.8	40	0.94163	N/A	N/A	N/A	#DIV/0!	#DIV/0!	26.2	25.8	25.6	25.8667	0.249444	28.2	28.9	30.5	29.2	0.962635
		72	3.1	3.7	3.5	3.43333	0.249444	44.8	45.6	46.8	45.7333	0.821922	N/A	N/A	N/A	#DIV/0!	#DIV/0!	27.4	27.8	28.5	27.9	0.454606	24.7	22.9	21.2	22.9333	1.42906
		96	3.6	3.5	4.2	3.76667	0.309121	45.8	45	47.2	46	0.909212	N/A	N/A	N/A	#DIV/0!	#DIV/0!	30.1	29.5	29.3	29.6333	0.339935	20.4	22	19.3	20.5667	1.10855
		168	4.3	4.4	4.4	4.36667	0.0471405	50.4	49.8	48.8	49.6667	0.659966	N/A	N/A	N/A	#DIV/0!	#DIV/0!	31.1	30.9	29.6	30.5333	0.664998	14.2	14.8	17.2	15.4	1.29615
		240	5.1	5.1	5.8	5.33333	0.329983	49.5	52.3	50	50.6	1.21929	N/A	N/A	N/A	#DIV/0!	#DIV/0!	31.7	32.4	33.6	32.5667	0.784573	13.7	10.2	10.7	11.5333	1.5456
Fig. 5g	WAS T cell Model Coefficient of determination (R2)					WAS K562 Model Coefficient of determination (R2)
		RNP	RNP + IN	RNP + AAV	RNP + AAV + IN		RNP	RNP + IN	RNP + AAV	RNP + AAV + IN
	Wildtype	0.988613	0.983981	0.989315	0.981942	Wildtype	0.992195	0.989973	0.99794	0.989847
	DSB	0.954961	0.981474	NA	NA	DSB	0.991839	0.990515	NA	NA
	Indel	0.947135	0.92304	0.923456	0.395559	Indel	0.975234	0.891887	0.980107	0.930225
	Large deletions	0.876223	0.682357	NA	NA	Large deletions	0.985415	0.57576	NA	NA
	Targeted integration	NA	NA	0.958331	0.971455	Targeted integration	NA	NA	0.995331	0.99829
	DSBs + large deletions	NA	NA	0.966681	0.980901	DSBs + large deletions	NA	NA	0.986339	0.988377
	WAS T cell rate coefficients (h-1)														WAS K562 rate coefficients (h-1)
		RNP			RNP + inhibitors			RNP + AAV			RNP + AAV + repair inhibitors					RNP			RNP + inhibitors			RNP + AAV			RNP + AAV + repair inhibitors
		Lower CI	Avg	Upper CI	Lower CI	Avg	Upper CI	Lower CI	Avg	Upper CI	Lower CI	Avg	Upper CI			Lower CI	Avg	Upper CI	Lower CI	Avg	Upper CI	Lower CI	Avg	Upper CI	Lower CI	Avg	Upper CI
	Indels	0.028	0.028	0.028	0	0	0	0.025	0.026	0.026	0.002	0.002	0.002		Indels	0.069	0.069	0.069	0.001	0.001	0.001	0.083	0.083	0.083	0.001	0.001	0.001
	Precise repair	0.365	0.366	0.367	0.079	0.079	0.08	0.321	0.322	0.323	0.07	0.071	0.071		Precise repair	0.309	0.31	0.31	0.047	0.047	0.047	0.55	0.551	0.553	0.041	0.042	0.043
	Large deletions	0.019	0.019	0.019	0.004	0.004	0.004								Large deletions	0.034	0.034	0.034	0.003	0.003	0.003
	Targeted integration							0.003	0.003	0.003	0.003	0.003	0.003		Targeted integration							0.023	0.023	0.023	0.011	0.011	0.011
	DSBs	0.994	0.995	0.996	0.994	0.995	0.996								DSBs	1	1	1	1	1	1
	DSBs + Large deletions							1	1	1	1	1	1		DSBs + Large deletions							0.999	0.999	0.999	0.999	0.999	0.999
Fig. 5h		DSB half-life (hrs)
	DSB half-life	T cells SpCas9 RNP			T cells SpCas9 RNP + inhibitors			T cells SpCas9 RNP + AAV			T cells SpCas9 RNP + AAV + IN			K562 SpCas9 RNP			K562 SpCas9 RNP + inhibitors			K562 SpCas9 RNP + AAV			K562 SpCas9 RNP + AAV + IN
		Rep. 1	Rep. 2	Rep. 3	Rep. 1	Rep. 2	Rep. 3	Rep. 1	Rep. 2	Rep. 3	Rep. 1	Rep. 2	Rep. 3	Rep. 1	Rep. 2	Rep. 3	Rep. 1	Rep. 2	Rep. 3	Rep. 1	Rep. 2	Rep. 3	Rep. 1	Rep. 2	Rep. 3
	Generation	0.697392	0.696591	0.695791	0.697392	0.696591	0.695791	0.693165	0.693156	0.693146	0.693165	0.693156	0.693146	0.693451	0.693274	0.693097	0.693451	0.693274	0.693097	0.694015	0.693769	0.693523	0.694015	0.693769	0.693523
	Resolution	1.68538	1.68085	1.67635	8.34496	8.31438	8.28404	1.98018	1.97442	1.96869	9.21831	9.18352	9.149	1.68152	1.67872	1.67593	13.651	13.6056	13.5605	1.0567	1.05363	1.05057	12.921	12.7314	12.5473
		Repair product liklihood (%)
Fig. 5i		T cells SpCas9 RNP			T cells SpCas9 RNP + inhibitors			T cells SpCas9 RNP + AAV			T cells SpCas9 RNP + AAV + IN			K562 SpCas9 RNP			K562 SpCas9 RNP + inhibitors			K562 SpCas9 RNP + AAV			K562 SpCas9 RNP + AAV + IN
		Rep. 1	Rep. 2	Rep. 3	Rep. 1	Rep. 2	Rep. 3	Rep. 1	Rep. 2	Rep. 3	Rep. 1	Rep. 2	Rep. 3	Rep. 1	Rep. 2	Rep. 3	Rep. 1	Rep. 2	Rep. 3	Rep. 1	Rep. 2	Rep. 3	Rep. 1	Rep. 2	Rep. 3
	Precise repair	0.367392	0.367943	0.368494	0.0796511	0.0798015	0.0799516	0.321227	0.322128	0.32303	0.0703183	0.0705727	0.0708271	0.30951	0.309986	0.310461	0.0468576	0.0469753	0.047093	0.550215	0.551762	0.553308	0.0414651	0.0421559	0.0428463
	Indels	0.0277415	0.0277498	0.027758	0.000159213	0.000177814	0.000196371	0.0254623	0.025517	0.0255716	0.00151441	0.00152972	0.00154503	0.0685598	0.0685974	0.068635	0.0011231	0.00113986	0.0011566	0.0833616	0.0834452	0.0835287	0.00120193	0.00125881	0.00131565
	Large deletions	0.0186566	0.0187348	0.0188128	0.00376017	0.00380208	0.00384388	N/A	N/A	N/A	N/A	N/A	N/A	0.0343257	0.034395	0.0344643	0.00281791	0.00283982	0.00286172	N/A	N/A	N/A	N/A	N/A	N/A
	Targeted integration	N/A	N/A	N/A	N/A	N/A	N/A	0.00336206	0.00342254	0.00348302	0.0033617	0.00337575	0.0033898	N/A	N/A	N/A	N/A	N/A	N/A	0.0231958	0.0232482	0.0233005	0.0110453	0.0110781	0.0111108
	Unresolved	0.582642	0.582677	0.582712	0.910852	0.911689	0.912527	0.649932	0.648924	0.647917	0.924781	0.924511	0.92424	0.587348	0.586915	0.586482	0.948786	0.948872	0.948958	0.342798	0.341238	0.339678	0.945105	0.94466	0.944215
Fig. 5j		DSBs per repair
		T cells SpCas9 RNP			T cells SpCas9 RNP + inhibitors			T cells SpCas9 RNP + AAV			T cells SpCas9 RNP + AAV + IN			K562 SpCas9 RNP			K562 SpCas9 RNP + inhibitors			K562 SpCas9 RNP + AAV			K562 SpCas9 RNP + AAV + IN
		Rep. 1	Rep. 2	Rep. 3	Rep. 1	Rep. 2	Rep. 3	Rep. 1	Rep. 2	Rep. 3	Rep. 1	Rep. 2	Rep. 3	Rep. 1	Rep. 2	Rep. 3	Rep. 1	Rep. 2	Rep. 3	Rep. 1	Rep. 2	Rep. 3	Rep. 1	Rep. 2	Rep. 3
	Precise repair	1.126	1.126	1.126	1.049	1.05	1.051	1.09	1.09	1.09	1.069	1.07	1.07	3.231	3.226	3.221	1.084	1.085	1.085	1.194	1.193	1.193	1.295	1.293	1.29
	Indels	14.916	14.934	14.953	524.896	471.175	427.719	13.748	13.758	13.769	49.652	49.341	49.036	14.586	14.578	14.57	45.231	44.703	44.191	7.879	7.891	7.903	44.688	43.289	42.012
	Large deletions	22.179	22.121	22.063	22.225	22.036	21.851	N/A	N/A	N/A	N/A	N/A	N/A	12.014	12.007	12	18.027	17.943	17.86	N/A	N/A	N/A	N/A	N/A	N/A
	Targeted integration	N/A	N/A	N/A	N/A	N/A	N/A	104.118	102.575	101.086	22.368	22.359	22.35	N/A	N/A	N/A	N/A	N/A	N/A	28.314	28.323	28.331	4.863	4.919	4.975

## Sheet: Figure 6
Fig. 6		Rate coefficients, k (h-1)
		DSBs			Precise repair			Indels			Large deletions			Targeted integration
		Mean	Upper CI	Lower CI	Mean	Upper CI	Lower CI	Mean	Upper CI	Lower CI	Mean	Upper CI	Lower CI	Mean	Upper CI	Lower CI
	CLEAR-time dPCR SpCas9 T cells (WAS)	0.995	0.996	0.994	0.366	0.367	0.365	0.366	0.367	0.365	0.019	0.019	0.019	0.003	0.003	0.003
	CLEAR-time dPCR SpCas9 K562 (WAS)	1	1	1	0.309	0.31	0.31	0.047	0.047	0.047	0.034	0.034	0.034	0.023	0.023	0.023
	CLEAR-time dPCR SpCas9 K562 (CD34)	0.27374	0.27843	0.26905	0.17163	0.17688	0.16639	0.17163	0.17688	0.16639	0.03022	0.03058	0.02986	0.03409	0.03415	0.03404
	CLEAR-time dPCR PsCas9 K562 (CD34)	0.08344	0.08359	0.08329	0.18665	0.18803	0.18528	0.18665	0.18803	0.18528	0.0306	0.03107	0.03013	0.02379	0.02387	0.02371
	CLEAR-time dPCR PsCas9 HSPCs (CD34)	0.63	0.635	0.625	0.554	0.56	0.549	0.554	0.56	0.549	0.065	0.065	0.065	N/A	N/A	N/A
		DSBs		Precise repair		Indels
		average	std dev	average	std dev	average	std dev
	Brinkman et al. 2018	0.0826	0.0253109	0.0124	0.0238126	0.1862	0.169363
	Ben-Tov et al., 2024	0.033	0.0278209	0.0683333	0.00857645	0.066	0.0228619
	Liu et al., 2022	0.326667	0.148847	0.01	0.0141421	0.0966667	0.0664998
	Editing kinetics meta summary
	Publication	Cell type	Nuclease	Nuclease concentration	Delivery method	Gene target	Editing variables	Compound concentration	Cell wash time	k_dsb	k_pr	k_in	k_ld	k_ti	Repair accuracy	Indel % at 24 hrs	Quantification method
	Brinkman et al. 2018	K562 (with ciCas9 construct)	CiSpCas9	3.0 µg plasmid DNA	sgRNA plasmid transfection	LBR2b	Shield-1	500 nM	No wash	0.084	0.002	0.174	NA	NA	0.0114	0.53	NGS and LM-PCR
	Brinkman et al. 2018	K562 (with ciCas9 construct)	CiSpCas9	3.0 µg plasmid DNA	sgRNA plasmid transfection	AAVS1	Shield-1	500 nM	No wash	0.052	0	0.503	NA	NA	0	0.5	NGS and LM-PCR
	Brinkman et al. 2018	K562 (with ciCas9 construct)	CiSpCas9	3.0 µg plasmid DNA	sgRNA plasmid transfection	Chr11	Shield-1	500 nM	No wash	0.056	0	0.065	NA	NA	0	0.41	NGS and LM-PCR
	Brinkman et al. 2018	K562 (with ciCas9 construct)	CiSpCas9	3.0 µg plasmid DNA	sgRNA plasmid transfection	LBR8	Shield-1	500 nM	No wash	0.111	0.06	0.019	NA	NA	0.7595	0.35	NGS and LM-PCR
	Brinkman et al. 2018	K562 (with ciCas9 construct)	CiSpCas9	3.0 µg plasmid DNA	sgRNA plasmid transfection	LBR2	Shield-1	500 nM	No wash	0.11	0	0.17	NA	NA	0	~20.00%	NGS and LM-PCR
	Brinkman et al. 2018	K562 (with ciCas9 construct)	CiSpCas9	3.0 µg plasmid DNA	sgRNA plasmid transfection	LBR2	Shield-1 + NU7441	500nM + 1 µM NU7441	No wash	0.1	0	0.06	NA	NA	0.0001	Not shown	NGS and LM-PCR
	Ben-Tov et al., 2024	Tomato protoplasts	SpCas9	10 µg Cas9: 20 µg sgRNA	RNP electroporation	Psy1	NA	NA	NA	0.009	0.079	0.034	NA	NA	0.7025	~10.00%	µMI-DSBseq
	Ben-Tov et al., 2024	Tomato protoplasts	SpCas9	10 µg Cas9: 20 µg sgRNA	RNP electroporation	CRTISO	NA	NA	NA	0.018	0.068	0.078	NA	NA	0.4649	~20.00%	µMI-DSBseq
	Ben-Tov et al., 2024	Tomato protoplasts	SpCas9	10 µg Cas9: 20 µg sgRNA	RNP electroporation	PhyB2	NA	NA	NA	0.072	0.058	0.086	NA	NA	0.4029	~5.00%	µMI-DSBseq
	Liu et al., 2022	HEK293T	vfCRISPR	5 µl RNP solution (1:1.2) + 1µl Cas9 electroporation enhancer	Light activated Cas9 RNP 12h post- electroporation	ACTB	NA	NA	NA	0.49	0	0.19	NA	NA	0	0.525	dPCR and TIDE
	Liu et al., 2022	HEK293T	vfCRISPR	5 µl RNP solution (1:1.2) + 1µl Cas9 electroporation enhancer	Light activated Cas9 RNP 12h post- electroporation	IFT88	NA	NA	NA	0.13	0	0.04	NA	NA	0	0.405	dPCR and TIDE
	Liu et al., 2022	HEK293T	vfCRISPR	5 µl RNP solution (1:1.2) + 1µl Cas9 electroporation enhancer	Light activated Cas9 RNP 12h post- electroporation	MYC	NA	NA	NA	0.36	0.03	0.06	NA	NA	0.3333	0.36	dPCR and TIDE
	This work	Tcells	SpCas9	30 pmol Cas9, 225 pmol sgRNA	RNP electroporation	WAS	NA	NA	24h	0.995	0.366	0.028	0.019	NA	0.8878	0.275	CLEAR-time dPCR
	This work	Tcells	SpCas9	30 pmol Cas9, 225 pmol sgRNA	RNP electroporation	WAS	AZD7648+ART558	3 µM ART558 + 1 µM AZD7648	24h	0.995	0.079	0	0.004	NA	0.9525	0.007	CLEAR-time dPCR
	This work	Tcells	SpCas9	30 pmol Cas9, 225 pmol sgRNA	RNP electroporation	WAS	AAV	12500 MOI	24h	1	0.322	0.026	NA	0.003	0.9176	0.28	CLEAR-time dPCR
	This work	Tcells	SpCas9	30 pmol Cas9, 225 pmol sgRNA	RNP electroporation	WAS	AZD7648+ART558+AAV	3 µM ART558 + 1 µM AZD7648 +12500 MOI	24h	1	0.071	0.002	NA	0.003	0.935	0.024	CLEAR-time dPCR
	This work	K562	SpCas9	30 pmol Cas9, 225 pmol sgRNA	RNP electroporation	WAS	NA	NA	24h	1	0.31	0.069	0.034	NA	0.7506	0.453	CLEAR-time dPCR
	This work	K562	SpCas9	30 pmol Cas9, 225 pmol sgRNA	RNP electroporation	WAS	AZD7648+ART558	3 µM ART558 + 1 µM AZD7648	24h	1	0.047	0.001	0.003	NA	0.9219	0.02	CLEAR-time dPCR
	This work	K562	SpCas9	30 pmol Cas9, 225 pmol sgRNA	RNP electroporation	WAS	AAV	12000 MOI	24h	0.999	0.551	0.083	NA	0.023	0.838	0.5	CLEAR-time dPCR
	This work	K562	SpCas9	30 pmol Cas9, 225 pmol sgRNA	RNP electroporation	WAS	AZD7648+ART558+AAV	3 µM ART558 + 1 µM AZD7648 +12000 MOI	24h	0.999	0.042	0.001	NA	0.011	0.7736	0.015	CLEAR-time dPCR
	This work	K562	SpCas9	4.5 µM Cas9, 20 µM gRNA	RNP electroporation	CD34	NA	NA	24h	0.274	0.172	0.1	0.03	NA	0.5689	0.5357	CLEAR-time dPCR
	This work	K562	SpCas9	4.5 µM Cas9, 20 µM gRNA	RNP electroporation	CD34	AZD7648+ART558	3 µM ART558 + 1 µM AZD7648	24h	0.274	0.047	0.006	0.008	NA	0.7649	0.109	CLEAR-time dPCR
	This work	K562	SpCas9	4.5 µM Cas9, 20 µM gRNA	RNP electroporation	CD34	ssODN	5 µM	24h	0.319	0.228	0.103	0.023	0.034	0.5866	0.4663	CLEAR-time dPCR
	This work	K562	SpCas9	4.5 µM Cas9, 20 µM gRNA	RNP electroporation	CD34	AZD7648+ART558+ssODN	3 µM ART558 + 1 µM AZD7648 + 5 µM ssODN	24h	0.319	0.061	0.003	0.008	0.019	0.671	0.0357	CLEAR-time dPCR
	This work	K562	eSpotON PsCas9	4.5 µM Cas9, 20 µM gRNA	RNP electroporation	CD34	NA	NA	24h	0.083	0.187	0.131	0.031	NA	0.5364	0.413	CLEAR-time dPCR
	This work	K562	eSpotON PsCas9	4.5 µM Cas9, 20 µM gRNA	RNP electroporation	CD34	AZD7648+ART558	3 µM ART558 + 1 µM AZD7648	24h	0.083	0.029	0.009	0.019	NA	0.5113	0.087	CLEAR-time dPCR
	This work	K562	eSpotON PsCas9	4.5 µM Cas9, 20 µM gRNA	RNP electroporation	CD34	ssODN	5 µM	24h	0.135	0.157	0.089	0.028	0.024	0.5267	0.3563	CLEAR-time dPCR
	This work	K562	eSpotON PsCas9	4.5 µM Cas9, 20 µM gRNA	RNP electroporation	CD34	AZD7648+ART558+ssODN	3 µM ART558 + 1 µM AZD7648 + 5 µM ssODN	24h	0.135	0.03	0.004	0.011	0.017	0.4847	0.0273	CLEAR-time dPCR
	This work	HSPC	eSpotON PsCas9	4.5 µM Cas9, 20 µM gRNA + 5 µM electroporation enahcer	RNP electroporation	CD34	NA	NA	24h	0.63	0.554	0.105	0.065	NA	0.7647	0.511	CLEAR-time dPCR
	This work	HSPC	eSpotON PsCas9	4.5 µM Cas9, 20 µM gRNA + 5 µM electroporation enahcer	RNP electroporation	CD34	AZD7648+ART558	3 µM ART558 + 0.5 µM AZD7848	24h	0.63	0.143	0.005	0.017	NA	0.8649	0.077	CLEAR-time dPCR
	This work	K562	eSpotON PsCas9	4.5 µM Cas9, 20 µM gRNA + 5 µM electroporation enahcer	RNP electroporation	CD34	NA	NA	24h	0.164	0.276	0.143	0.052	NA	0.5864	0.518	CLEAR-time dPCR
	This work	K562	eSpotON PsCas9	4.5 µM Cas9, 20 µM gRNA + 5 µM electroporation enahcer	RNP electroporation	CD34	AZD7648+ART558	3 µM ART558 + 0.5 µM AZD7848	24h	0.164	0.074	0.01	0.022	NA	0.6962	0.117	CLEAR-time dPCR

## Sheet: Figure 1 Supp.
Fig. S1d	Viable cell count					Viability
		Unedited	RNP	RNP + AAV			Unedited	RNP	RNP + AAV
	Day 0	1500000	1500000	1500000		Day 0 (Pre-edit)	92	92	92
	Day 3	6550000	5420000	1440000		Day 0 (3h Post-edit)	89	83
	Day 10	33500000	23100000	3720000		Day 3	94.5	89	68
	Day 14	46100000	36100000	5370000		Day 10	95	94	82
						Day 14	94	90	87
Fig. S1e		DSB Comparison
		CLEAR-time dPCR			Rose et al., 2017
	UT	0.1	0	-0.1	3.57	5	6.43
	Cas9	13.4	14.7	13.9	18.92	21.13	17.44
Fig. S1f
	Stacked Indel populations
		WT	-4	+1	-2 (1)	-15	-5	-2 (2)	-1	-14	Other
	Unedited	100	0	0	0	0	0	0	0	0	0
	RNP	2	20	12	12	8	8	8	6	4	20

## Sheet: Figure 2 Supp.
Fig. S2b	Viable cell count											Viability
		Unedited	EMX1	FANCF	RAG1	VEGFA	IL7R RNP	IL7R RNP + AAV	BTK RNP	BTK RNP + AAV			Unedited	CCR5	EMX1	FANCF	RAG1	RAG1B	VEGFA	IL7R RNP	IL7R RNP + AAV	BTK RNP	BTK RNP + AAV
	3h Post-edit	4240000	1250000	882000	884000	696000	842000		622000	1500000		3 h Post-edit	93	85	89	90	92	85	95	85		84
	Day 3	39000000	2920000	2570000	1780000	2570000						Day 3	87.5	79	76	73	63	75	73	92	72	80	70
	Day 7	111000000	38800000	32200000	23500000	35100000	6150000	1030000	2960000	3040000		Day 7	80.5	78	66	72	65	75	76	88	86
	Day 10	145000000	47100000	46100000	40700000	49700000	18100000	2450000				Day 10	87.5	81	78	82	79	79	80	90	89	82	69
	Day 14						21600000	3640000	57700000	51800000
Fig. S2c	GFP+ cells (%)
		Day 3	Day 14
	BTK	60.5	18.1
	IL7R	3.67	1.34
Fig. S2d	Indels
		digital PCR (Absolute)			digital PCR (Relative)			T7EI	ICE	NGS
	EMX1	69	66.9	72.4	85	81.2	87.1	88.4	88	91.9
	FANCF		61.8	57.7		77.4	76.3	78	83.4	89.1
	RAG1	65	67.4	66.8	87.3	87.6	86.4	77.9	68	87.2
	VEGFA	45.2	48.7	48.6	51.4	53.1	50.7	62.9	45	66.3
	BTK	70.9	70.7		86	87.7		90	85	97.9
	IL7R	78.6	61.1	62.3	86	70.5	69.9	79.3	94	98.2
Fig. S2e	End processing													Aneuploidy
	Target	Conditon	5' to cleavage site					3' to cleavage site						pArm					qArm
			Rep. 1	Rep. 2	Rep. 3	Avg.	Std dev.	Rep. 1	Rep. 2	Rep. 3	Avg.	Std dev.		Rep. 1	Rep. 2	Rep. 3	Avg.	Std dev.	Rep. 1	Rep. 2	Rep. 3	Avg.	Std dev.
	EMX1	Unedited	-2.5		2.5	0	2.5	-2.5		2.5	0	2.5		1	-2.3	1.3	0	1.63095	-1.5	2	-0.5	0	1.47196
		RNP (3h)	0.5	2.9	0.5	1.3	1.13137	0.2	0.8	-0.7	0.1	0.616441		-1.1	-2.6	-2.8	-2.16667	0.758654	1.8	0.9	2.4	1.7	0.616441
		RNP (3d)	-6	-7.4		-6.7	0.7	-5.6	-7.4		-6.5	0.9		-2.6	0.2	-3.5	-1.96667	1.57551	-2.3	-5.2	-6.2	-4.56667	1.65395
		RNP (14d)	-4.5	-3.9	-2.3	-3.56667	0.928559	-5.2	-4.7	-3	-4.3	0.94163		3.7	8.1	6.4	6.06667	1.81169	-0.5	1.8	0.1	0.466667	0.974109
	FANCF	Unedited	-2.3	0.3	2	0	1.76824	-2.3	0.3	2	0	1.76824		-2.3	2.9	-0.6	0	2.16487	-0.2	1.7	-1.4	0.0333333	1.27628
		RNP (3h)	4.7	3.9	-0.1	2.83333	2.09974	5.5	4.7	0.3	3.5	2.28619		12.1	13.3	14.9	13.4333	1.14698	0.5	-1.8	-1.1	-0.8	0.962635
		RNP (3d)	-20.5	-17.3	-16.2	-18	1.82392	-18.8	-17.4	-14.5	-16.9	1.79072		5.7	1.6	0.8	2.7	2.14631	1.5	-0.7	-1.3	-0.166667	1.2037
		RNP (14d)	-11.7	-9.3	-8.4	-9.8	1.39284	-8.9	-6.8	-6.2	-7.3	1.15758		2.4	5.5	3.6	3.83333	1.27628	5.9	4.7	3.8	4.8	0.860233
	RAG1	Unedited	-2.4	-1.7	4.2	0.0333333	2.96011	-2.4	-1.7	4.2	0.0333333	2.96011		1.3		-1.3	0	1.3	-1.1		1.1	0	1.1
		RNP (3h)	2.1	3.3	3.3	2.9	0.565685	2.1	3.7	3.3	3.03333	0.679869		-3.5	-2.4	2.2	-1.23333	2.46892	-2.6	3.1	-3.4	-0.966667	2.89406
		RNP (3d)	-19	-16	-15.7	-16.9	1.48997	-17.3	-15.8	-16.2	-16.4333	0.63421		3.5	4.2	1.6	3.1	1.09848	2	0.8	1.6	1.46667	0.498888
		RNP (14d)	-7.6	-4.4	-7	-6.33333	1.38884	-8.3	-4	-6.7	-6.33333	1.77451		-11.9	-11.4	-12.3	-11.8667	0.368179	-2.7	-3.8	-4.9	-3.8	0.898146
	VEGFA	Unedited	4.4	-2.8	-1.6	0	3.1496	4.5	-2.7	-1.8	0	3.20312		-0.9	0.3	0.6	0	0.648074	0.1	-0.5	0.4	0	0.374166
		RNP (3h)	4.3	4.9	-3.5	1.9	3.82623	2.9	3.2	1.5	2.53333	0.74087		0.7	-0.7	4.2	1.4	2.06074	-1.7	-0.1	0.2	-0.533333	0.834
		RNP (3d)	-14.3	-15.1	-15.1	-14.8333	0.377124	-16	-17.2	-16.8	-16.6667	0.498888		-6.3	-9.2	-8.2	-7.9	1.20277	-9.2	-10.9	-11.9	-10.6667	1.11455
		RNP (14d)	3.6	9.1	1.8	4.83333	3.10519	4.9	10	2.1	5.66667	3.27041		3.5	-1.2	6.5	2.93333	3.16895	-0.1	-0.4	1.5	0.333333	0.834
	BTK	Unedited	0.74	-0.74		0	0.74	0.37	-0.37		0	0.37		-2.22	2.22		0	2.22	-1.4	1.4		0	1.4
		RNP (3h)	-1.53	-3.26		-2.395	0.865	-2.24	-3.11		-2.675	0.435		1.79	0.03		0.91	0.88	2.4	-1		0.7	1.7
		RNP (3d)	-9.71	-2.9		-6.305	3.405	-10.16	-2.71		-6.435	3.725		2.32	2		2.16	0.16	4.63	1.09		2.86	1.77
		RNP (14d)	-6.94	2.09		-2.425	4.515	5.7	3.81		4.755	0.945		-4.4	-7.31		-5.855	1.455	-5.89	-3.39		-4.64	1.25
	IL7R	Unedited	1.2	3.3	-4.4	0.0333333	3.24996	0.9	3.7	-4.7	-0.0333333	3.49221		-1.5	-1.5	3.1	0.0333333	2.16846	-1.5	-0.2	-0.9	-0.866667	0.531246
		RNP (3h)	-7.7	-8.3	-9.3	-8.43333	0.659966	-7.9	-10.2	-10.2	-9.43333	1.08423		-6.6	-4	-3.3	-4.63333	1.4197	-6.6	0.2	1.4	-1.66667	3.52263
		RNP (3d)	-1.7	-8.1	-6.8	-5.53333	2.76204	-6	-10.6	-10.2	-8.93333	2.0806		-6.5	-6.5	-7.8	-6.93333	0.612826	-6.5	5	2	0.166667	4.87055
		RNP (14d)	1.4		-0.4	0.5	0.9	0.2		-1.2	-0.5	0.7		-0.1		2.6	1.25	1.35	-8.7		-3	-5.85	2.85
Fig. S2f	ICE	88.4
	Probe ID #.	Rep. 1	Rep. 2	Rep. 3	Avg.	Std dev.
	1	41.3	44.1	40.9	42.1	1.42361
	2	40.8	39.8	38.1	39.5667	1.11455
	3	89.5	89.1	90.2	89.6	0.454606
	4	89.8	90	89.6	89.8	0.163299
	5	59.1	57.3	57.4	57.9333	0.825967
	6	89.7	88.8	90.4	89.6333	0.654896
	7	7.1	9.1	7.2	7.8	0.920145
Fig. S2g		SH2D1A end processing											SH2D1A aneuploidy
		5' to cleavage site					3' to cleavage site						pArm					qArm
		Rep. 1	Rep. 2	Rep. 3	Avg.	Std dev.	Rep. 1	Rep. 2	Rep. 3	Avg.	Std dev.		Rep. 1	Rep. 2	Rep. 3	Avg.	Std dev.	Rep. 1	Rep. 2	Rep. 3	Avg.	Std dev.
	Unedited	-2.8	0	2.8	0	2.28619	-2.3	-0.2	2.5	0	1.96469		0.7	0.7	-1.4	0	0.989949	2.6	-3.1	0.5	0	2.35372
	Cas9	-8.9	-8.4	-7.4	-8.23333	0.62361	-7.2	-6.2	-6.2	-6.53333	0.471405		0.2	0.7	-3.5	-0.866667	1.8732	5.3	2.7	-0.9	2.36667	2.54209
	Cas12a	-5.2	-6.6	-4.2	-5.33333	0.984322	-6.6	-5.4	-3.9	-5.3	1.10454		7	-0.3	-2	1.56667	3.90413	7.4	1.8	5.7	4.96667	2.34426
	TALENs	-7.4	-8.1	-4.2	-6.56667	1.69771	-16.8	-16.8	-14.1	-15.9	1.27279		-7.1	-1.7	-1.7	-3.5	2.54558	-10.2	1.2	-2.6	-3.86667	4.73943
Fig. S2i	Viable cell count								Viability (%)
		Unedited	1/16	1/8	1/4	1/2	Undiluted			Unedited	1/16	1/8	1/4	1/2	Undiluted
	Day 0	1500000	1500000	1500000	1500000	1500000	1500000		Day 0	92	92	92	92	92	92
	Day 3	10900000	8920000	7610000	8070000	6970000	7610000		Day 3	83	84	80	80	75	80
	Day 8	49000000	49300000	37300000	31000000	30800000	35800000		Day 8	87	81	79	76	80	79
	Day 10	143000000	137000000	106000000	74600000	98500000	92700000		Day 10	93	91	79	80	87	83

## Sheet: Figure 3 Supp.
Fig. S3b		Wildtype					Indels					Large deletions					Targeted integration					Other aberrations
		Rep. 1	Rep. 2	Rep. 3	Avg.	Std dev.	Rep. 1	Rep. 2	Rep. 3	Avg.	Std dev.	Rep. 1	Rep. 2	Rep. 3	Avg.	Std dev.	Rep. 1	Rep. 2	Rep. 3	Avg.	Std dev.	Rep. 1	Rep. 2	Rep. 3	Avg.	Std dev.
	Unedited	100.3	101.1	98.6	100	1.04243	0.7	-0.8	0.2	0.0333333	0.62361	-1	-0.2	1.2	0	0.909212	0			0	0	-0.1	-0.1	0.2	0	0.141421
	RNP (3d)	21.5	22.3	20.8	21.5333	0.612826	70.4	70	64.2	68.2	2.83314	4.5	4	11.3	6.6	3.32966	0			0	0	3.7	3.8	3.5	3.66667	0.124722
	RNP + POLQ2 + AZD (3d)	26.5	29.6	27.2	27.7667	1.32749	40.3	41.1	41.3	40.9	0.432049	23.8	19.9	22.1	21.9333	1.59652	0			0	0	9.9	9.6	8.8	9.43333	0.46428
	RNP + ssODN (3d)	32.6	35.6	32.6	33.6	1.41421	52.3	49.8	50.3	50.8	1.08012	5.1	4.3	7.1	5.5	1.17757	7.5508	7.7081	7.577	7.61197	0.0688137	2.4	2.6	2.4	2.46667	0.0942809
	RNP + POLQ2 + AZD + ssODN (3d)	33.8	33.2	35.3	34.1	0.883176	22	23.6	20.2	21.9333	1.38884	22.5	21.4	22.8	22.2333	0.601849	14.7087	14.799	14.678	14.7286	0.0513565	6.9	7.2	6.8	6.96667	0.169967
	RNP (7d)	25.5	25.2	25	25.2333	0.20548	71.5	71.5	73.7	72.2333	1.03709	0.7	0.9	-1	0.2	0.852447	0	0	0	0	0	2.2	2.2	2.5	2.3	0.141421
	RNP + POLQ2 + AZD (7d)	42.1	43.8	45.2	43.7	1.26754	45.3	48.1	48.6	47.3333	1.4522	8.6	4.2	2.3	5.03333	2.6386	0	0	0	0	0	4	3.8	3.9	3.9	0.0816497
	RNP + ssODN (7d)	30.4	33.5	30.7	31.5333	1.39603	60.7	57.5	62.7	60.3	2.14165	-1.1	-0.8	-2.8	-1.56667	0.880656	8.55137	8.5258	8.0408	8.37266	0.234891	1.3	1.3	1.6	1.4	0.141421
	RNP + POLQ2 + AZD + ssODN (7d)	44.9	40.1	40.4	41.8	2.19545	31.1	35.3	38.9	35.1	3.18748	4.2	4.5	0.3	3	1.91311	16.9301	17.302	17.618	17.2834	0.281162	2.9	2.8	2.9	2.86667	0.0471405
	RNP (14d)	25	25.3	25.9	25.4	0.374166	74.3	75.4	75.2	74.9667	0.478423	-1.2	-2.7	-3	-2.3	0.787401	0	0	0	0	0	1.9	1.9	1.8	1.86667	0.0471405
	RNP + POLQ2 + AZD (14d)	42.5	44.7	42.7	43.3	0.993311	52.3	55.6	58.1	55.3333	2.37534	4.5	-1	-1.4	0.7	2.69196	0	0	0	0	0	0.7	0.5	0.9	0.7	0.163299
	RNP + ssODN (14d)	29.3	29.5	31.1	29.9667	0.805536	60.6	64.6	64.5	63.2333	1.8625	2	-2	-3.9	-1.3	2.459	7.39684	7.1829	7.5497	7.37648	0.150436	0.9	0.4	0.8	0.7	0.216025
	RNP + POLQ2 + AZD + ssODN (14d)	37	40.6	42.6	40.0667	2.31709	43	43	42	42.6667	0.471405	2.6	-0.9	-0.4	0.433333	1.5456	17.0029	16.928	15.446	16.459	0.716936	0.4	0.4	0.4	0.4	5.55112e-17
Fig. S3c		End processing
		5'					3'
		Rep. 1	Rep. 2	Rep. 3	Avg.	Std dev.	Rep. 1	Rep. 2	Rep. 3	Avg.	Std dev.
	Unedited	1.1	-2	0.9	0	1.41657	0.9	-1.8	0.9	0	1.27279
	RNP	-8.3	-7.8	-7.8	-7.96667	0.235702	-8.5	-7.6	-8.3	-8.13333	0.385861
	RNP + PolQi2 + AZD	-22.55	-22.55	-21.49	-22.1967	0.499689	-21.49	-22.36	-19.71	-21.1867	1.10292
	RNP + ssODN	-5.45	-4.72	-1.3	-3.82333	1.80898	-4.98	-5.22	-1.06	-3.75333	1.90699
	RNP + PolQi2 + AZD + ssODN	-21.6	-20.75	-21.32	-21.2233	0.353679	-21.41	-19.43	-19.71	-20.1833	0.874884
	RNP	-2.4	-5.2	-3.8	-3.8	1.1431	-2.5	-4.9	-4.2	-3.86667	1.00775
	RNP + PolQi2 + AZD	-12.71	-6.11	-6.34	-8.38667	3.0585	-12.36	-5.13	-6.27	-7.92	3.17386
	RNP + ssODN	-0.68	-1.89	-0.92	-1.16333	0.523089	-0.6	-1.56	-1.08	-1.08	0.391918
	RNP + PolQi2 + AZD + ssODN	-5.28	-2.31	-2.31	-3.3	1.40007	-4.93	-1.42	-1.69	-2.68	1.5948
	RNP	-2.2	-2.5	-1.1	-1.93333	0.601849	-2.6	-2.3	-1.4	-2.1	0.509902
	RNP + PolQi2 + AZD	-2.35	0.98	-2.35	-1.24	1.56978	-2.05	1.71	-2.65	-0.996667	1.92951
	RNP + ssODN	-0.44	-0.73	-0.73	-0.633333	0.136707	-0.24	-1.12	-1.41	-0.923333	0.497483
	RNP + PolQi2 + AZD + ssODN	-1.16	-1.16	1	-0.44	1.01823	-2.21	-1.25	0.91	-0.85	1.30476
Fig. S3e	iPSC NGS						HSPCs NGS
		NHEJ +/- 1 bp	NHEJ > +-/ bp	MMEJ	Targeted integration			NHEJ +/- 1 bp	NHEJ > +-/ bp	MMEJ	Targeted integration
	Unedited (3d)	0.085	0.001	0	0		Unedited (3d)	0.4	0	0.1	0.1
	RNP (3d)	67.652	11.031	14.49	0		RNP (3d)	43.3	8.4	17	0.3
	RNP + ART558 + AZD7648 (3d)	21.822	14.828	42.812	0.253		RNP + ART558 + AZD7648 (3d)	18.9	12.1	27.8	0
	RNP + ssODN (3d)	42.215	4.989	5.011	40.447		RNP + PolQi2 + AZD7648 (3d)	19.3	7.7	23.5	0.3
	RNP + ssODN + ART558 + AZD7648 (3d)	3.416	-0.077	1.298	88.225		RNP + ssODN (3d)	41.8	4.9	8.5	5.1
	Unedited (7d)	0.4	0	0.1	0.1		RNP + ssODN + ART558 + AZD7648 (3d)	17.6	4.3	13.5	12.7
	RNP (7d)	66.5	11.4	14.9	0.7		RNP + ssODN + PolQi2 + AZD7648 (3d)	16.7	4.6	13.1	13.4
	RNP + ART558 + AZD7648 (7d)	18.1	16.9	45.9	0.2		Unedited (7d)	0.106	0	0.12	0.215
	RNP + ssODN (7d)	44.2	5.6	5.1	37.1		RNP (7d)	44.473	8.644	14.817	0
	RNP + ssODN + ART558 + AZD7648 (7d)	3.3	0.6	1.2	89.1		RNP + ART558 + AZD7648 (7d)	23.994	7.401	18.503	0
	Unedited (14d)	0.8	0.1	0.8	0.2		RNP + PolQi2 + AZD7648 (7d)	23.231	5.968	13.885	0
	RNP (14d)	67.6	10.2	14.4	0.6		RNP + ssODN (7d)	43.94	4.935	7.051	5.429
	RNP + ART558 + AZD7648 (14d)	16.6	17.6	45.9	0.2		RNP + ssODN + ART558 + AZD7648 (7d)	21.584	4.514	9.618	11.27
	RNP + ssODN (14d)	43.8	5	4.9	38.5		RNP + ssODN + PolQi2 + AZD7648 (7d)	19.684	4.038	8.092	12.963
	RNP + ssODN + ART558 + AZD7648 (14d)	3.6	0.9	1.6	87.9		Unedited (14d)	0.5	0	0.1	0.3
							RNP (14d)	44.3	8.4	12.6	0.3
							RNP + ART558 + AZD7648 (14d)	30.8	7.7	14.1	0
							RNP + PolQi2 + AZD7648 (14d)	31.1	6.2	8.7	0.2
							RNP + ssODN (14d)	35.2	4.9	7.4	7.6
							RNP + ssODN + ART558 + AZD7648 (14d)	27.3	5	7.6	10.4
							RNP + ssODN + PolQi2 + AZD7648 (14d)	25.5	4.3	6.3	11.8
Fig. S3f	iPSCs NGS/CLEAR-time dPCR comparison
		Wildtype			Indels			Large deletions			Targeted integration			Other aberrations
		Rep. 1	Rep. 2	Rep. 3	Rep. 1	Rep. 2	Rep. 3	Rep. 1	Rep. 2	Rep. 3	Rep. 1	Rep. 2	Rep. 3	Rep. 1	Rep. 2	Rep. 3
	NGS RNP	6.827			93.173			0			0			0
	CLEAR-time dPCR RNP	0.7	1	1.2	89.1	89.2	90.5	7.6	7.1	5.6	0			2.8	2.6	2.6
	NGS RNP inhibitors	20.285			79.462			0			0.253			0
	CLEAR-time dPCR RNP inhibitors	1	1.2	0.8	46.2	49.9	50.6	33.6	29.8	29.5	0			19.1	19.3	18.9
	NGS ssODN	7.338			52.215			0			40.447			0
	CLEAR-time dPCR ssODN	0.2	0.3	0.1	49.3	48.7	46.7	3.9	2.1	4.4	45.8065	48.034	47.875	0.9	0.8	0.9
	NGS RNP inhibitors ssODN	7.138			4.637			0			88.225			0
	CLEAR-time dPCR RNP inhibitors ssODN	0.6	0.4	0.1	6.1	4.6	8.6	3.2	3.2	0.6	88.4241	90.135	88.995	1.9	1.6	1.6
	HSPCs NGS/CLEAR-time dPCR comparison
		Wildtype			Indels			Large deletions			Targeted integration			Other aberrations
		Rep. 1	Rep. 2	Rep. 3	Rep. 1	Rep. 2	Rep. 3	Rep. 1	Rep. 2	Rep. 3	Rep. 1	Rep. 2	Rep. 3	Rep. 1	Rep. 2	Rep. 3
	RIMA4 RNP	31			68.7			0			0.3			0
	CLEAR-time dPCR RNP	21.5	22.3	20.8	70.4	70	64.2	4.5	4	11.3	0			3.7	3.8	3.5
	RIMA4 RNP inhibitors	41.2			58.8			0			0			0
	CLEAR-time dPCR RNP inhibitors	22.4	22.6	23.4	51	49.7	50.8	18.9	20	18.1	0			8	7.6	7.5
	RIMA4 ssODN	39.7			55.2			0			5.1			0
	CLEAR-time dPCR ssODN	32.6	35.6	32.6	52.3	49.8	50.3	5.1	4.3	7.1	7.5508	7.7081	7.577	2.4	2.6	2.4
	RIMA4 RNP inhibitors ssODN	51.9			34.4			0			13.4			0
	CLEAR-time dPCR RNP inhibitors ssODN	35.4	35.7	35.1	26.1	26.7	29.4	18.6	17.2	16.9	14.3498	14.978	13.124	5.5	5.6	5.4

## Sheet: Figure 4 Supp.
Fig. S4d		Wildtype					Precise repair					Indels					Large deletions					DSBs
		Rep. 1	Rep. 2	Rep. 3	Avg.	Std dev.	Rep. 1	Rep. 2	Rep. 3	Avg.	Std dev.	Rep. 1	Rep. 2	Rep. 3	Avg.	Std dev.	Rep. 1	Rep. 2	Rep. 3	Avg.	Std dev.	Rep. 1	Rep. 2	Rep. 3	Avg.	Std dev.
	PsCas9	18.78	18.67	18.57	18.6733	0.0857645	27.22	27.36	27.51	27.3633	0.118415	10.03	10.02	10.01	10.02	0.00816497	6.16	6.18	6.19	6.17667	0.0124722	38.03	37.98	37.94	37.9833	0.0368179
	PsCas9 + repair inhibitors	3.89	3.82	3.76	3.82333	0.0531246	15.52	15.59	15.67	15.5933	0.0612826	1.66	1.67	1.67	1.66667	0.00471405	5.62	5.63	5.65	5.63333	0.0124722	73.43	73.41	73.38	73.4067	0.020548

[truncated: 3 more sheets: Figure 5 Supp. , 2 Colour CLEAR-time dPCR, 4 Colour CLEAR-time dPCR]
